# Supplementary material for: Accelerating Hepatitis C virus elimination in Egypt by 2030: A national survey of communication for behavioral development as a modelling study
Source: PLoS One. 2021 Feb 23;16(2):e0242257. doi: 10.1371/journal.pone.0242257 (PMC7901784; doi:10.1371/journal.pone.0242257)
Supplement: S1 Raw data — (XLSX) [file pone.0242257.s003.xlsx]

## Sheet: Paper 01
Serial	xxxDem	Governorate	Governorate_Zone	Age_Tens	Age	Gender	Adolecent	Marital	Married	Education	Work	Dentist	xxxMisconception	q13.1contaminatedfood	q13.2sharing.food.utilities	q13.8sneezin.cough	q13.9shaking.hands	q13.10mosquitos	q13.16shistosoma	q13.17contaminated.water	q13.18airborne.infection	q13.20.fatty.meal	q13.5.sexual	q13.6HCVmother	q13.7breastfeeding	xxxPractice	notshare.nail.cutters	notshare.Sponges	notshare.scrve.pins	notshare.shaving.tools	notsaretoothbrush	ask.barbar.to.change	use.his.ownshaving.tools	Sterilized	xxxAwarenes	awareness1	awareness2	awareness3	awareness4	awareness5	awareness6	awareness7	Awar_Score	Awar_Per	Awar_50	Awar_Grades	xxxPerceived	perceived1	perceived2
1		dakahleia	Lower	30-	37	female	No	married	Yes	Secondary or Diploma	Yes	Yes		Agree	Disagree	Disagree	Disagree	Disagree	Agree	Agree	Disagree	Agree	Disagree	Disagree	Disagree		Reject	Reject	Adopt	Didn’t try	Didn’t try			Reject		1	1	0	1	0	1	0	4	57.1429	1	3		1	1
2		dakahleia	Lower	<=19	14	male	Yes	married	Yes	Preparatory	Yes	Yes		Agree	Disagree	Agree	Agree	Disagree	Agree	Agree	Agree	Disagree	Agree	Agree	Agree		Reject	Reject			Didn’t try	Didn’t try	Didn’t try	Adopt		1	0	1	0	1	1	1	5	71.4286	1	3		1	1
3		dakahleia	Lower	<=19	11	male	Yes	single	No	Primary	No	No		Agree	Disagree	Disagree	Disagree	Disagree	Disagree	Disagree	Disagree	Disagree	Disagree	Disagree	Disagree		Adopt	Reject			Didn’t try	Didn’t try	Didn’t try			0	0	0	1	0	0	0	1	14.2857	0	1		1	1
4		dakahleia	Lower	>=60	63	female	No	widdow	No	Illiterate	No	No		Agree	Agree	Agree	Agree	Agree	Agree	Agree	Agree	Agree	Agree	Agree	Agree		Reject	Adopt	Adopt	Didn’t try	Adopt					1	1	1	1	1	1	1	7	100	1	4		1	1
5		dakahleia	Lower	30-	32	female	No	married	Yes	Secondary or Diploma	Yes	Yes		Disagree	Agree	Agree	Agree	Agree	Agree	Agree	Agree	Disagree	Agree	Agree	Agree		Reject	Reject	Adopt	Didn’t try	Didn’t try			Adopt		1	1	0	1	1	1	0	5	71.4286	1	3		1	1
6		dakahleia	Lower	30-	36	male	No	married	Yes	Secondary or Diploma	Yes	Yes		Agree	Disagree	Disagree	Disagree	Agree	Agree	Agree	Agree	Agree	Disagree	Agree	Disagree		Adopt	Adopt		Adopt	Adopt	Didn’t try	Adopt	Adopt		1	0	0	1	0	1	0	3	42.8571	0	2		1	1
7		dakahleia	Lower	20-	28	female	No	married	Yes	Secondary or Diploma	Yes	Yes		Agree	Agree	Agree	Agree	Agree	Agree	Disagree	Disagree	Disagree	Disagree	Disagree	Disagree		Reject	Adopt	Reject	Didn’t try	Adopt			Reject		1	1	1	1	1	1	0	6	85.7143	1	4		1	1
8		dakahleia	Lower	<=19	10	male	Yes	single	No	Primary	No	No		Disagree	Disagree	Disagree	Disagree	Disagree	Agree	Agree	Agree	Disagree	Disagree	Disagree	Disagree		Adopt	Reject			Didn’t try	Didn’t try	Try			1	0	0	1	0	0	1	3	42.8571	0	2		1	1
9		dakahleia	Lower	40-	49	female	No	married	Yes	Illiterate	Yes	No		Disagree	Disagree	Agree	Disagree	Agree	Agree	Agree	Agree	Disagree	Agree	Agree	Agree		Reject	Reject	Try	Didn’t try	Try					1	1	1	1	1	0	1	6	85.7143	1	4		1	0
10		dakahleia	Lower	50-	52	male	No	married	Yes	Read and write	Yes	Yes		Disagree	Disagree	Agree	Disagree	Agree	Disagree	Agree	Agree	Disagree	Disagree	Agree	Agree		Reject	Adopt		Didn’t try	Adopt	Adopt	Didn’t try	Try		1	1	1	1	1	1	0	6	85.7143	1	4		1	1
11		dakahleia	Lower	20-	28	male	No	married	Yes	Primary	Yes	Yes		Agree	Agree	Agree	Disagree	Agree	Agree	Agree	Disagree	Disagree	Agree	Agree	Agree		Reject	Reject		Didn’t try	Didn’t try	Didn’t try	Adopt	Adopt		1	1	1	1	0	1	0	5	71.4286	1	3		1	1
12		dakahleia	Lower	20-	23	female	No	married	Yes	Preparatory	Yes	Yes		Agree	Agree	Agree	Agree	Agree	Agree	Agree	Agree	Disagree	Disagree	Agree	Disagree		Reject	Reject	Adopt	Didn’t try	Didn’t try			Reject		1	1	0	1	0	1	0	4	57.1429	1	3		1	1
13		dakahleia	Lower	40-	44	male	No	married	Yes	Secondary or Diploma	Yes	Yes		Agree	Agree	Agree	Disagree	Disagree	Agree	Agree	Disagree	Disagree	Disagree	Disagree	Disagree		Reject	Reject		Reject	Reject	Didn’t try	Didn’t try	Reject		1	1	0	1	1	1	1	6	85.7143	1	4		1	1
14		dakahleia	Lower	30-	34	female	No	married	Yes	Secondary or Diploma	Yes	No		Agree	Disagree	Disagree	Disagree	Disagree	Disagree	Disagree	Disagree	Disagree	Disagree	Disagree	Agree		Reject	Reject	Reject	Didn’t try	Didn’t try					1	1	0	1	1	1	0	5	71.4286	1	3		1	1
15		dakahleia	Lower	<=19	14	female	Yes	single	No	Preparatory	No	No		Disagree	Disagree	Agree	Disagree	Agree	Disagree	Agree	Agree	Agree	Disagree	Agree	Disagree		Reject	Reject	Reject		Didn’t try					1	0	1	0	1	0	1	4	57.1429	1	3		1	1
16		dakahleia	Lower	<=19	12	male	Yes	single	No	Primary	No	No		Agree	Agree	Disagree	Disagree	Agree	Agree	Agree	Agree	Agree	Disagree	Agree	Disagree		Reject	Reject			Didn’t try	Didn’t try	Try			1	0	0	1	1	0	0	3	42.8571	0	2		0	1
17		dakahleia	Lower	30-	32	female	No	married	Yes	Secondary or Diploma	Yes	Yes		Agree	Disagree	Agree	Disagree	Agree	Agree	Disagree	Disagree	Disagree	Disagree	Disagree	Disagree		Adopt	Reject	Adopt	Adopt	Didn’t try			Adopt		1	1	1	1	0	0	0	4	57.1429	1	3		1	1
18		dakahleia	Lower	40-	46	male	No	married	Yes	University or more	Yes	Yes		Disagree	Disagree	Disagree	Disagree	Disagree	Agree	Disagree	Disagree	Disagree	Disagree	Agree	Disagree		Reject	Adopt		Didn’t try	Adopt	Didn’t try	Adopt	Adopt		1	1	0	1	1	1	1	6	85.7143	1	4		1	1
19		dakahleia	Lower	30-	38	female	No	married	Yes	Secondary or Diploma	Yes	No		Agree	Disagree	Disagree	Disagree	Disagree	Disagree	Agree	Disagree	Disagree	Disagree	Disagree	Disagree		Reject	Reject	Reject	Didn’t try	Didn’t try					0	0	0	1	0	0	0	1	14.2857	0	1		1	1
20		dakahleia	Lower	20-	21	male	No	single	No	University or more	No	Yes		Disagree	Agree	Disagree	Disagree	Disagree	Disagree	Disagree	Disagree	Disagree	Disagree	Agree	Agree		Reject	Reject		Try	Didn’t try	Reject	Adopt	Reject		1	0	1	1	0	1	1	5	71.4286	1	3		1	1
21		dakahleia	Lower	<=19	18	female	Yes	single	No	Secondary or Diploma	No	Yes		Disagree	Disagree	Disagree	Disagree	Disagree	Disagree	Disagree	Disagree	Disagree	Disagree	Disagree	Disagree		Try	Try	Reject	Didn’t try	Didn’t try			Reject		0	0	0	1	0	0	0	1	14.2857	0	1		1	1
22		dakahleia	Lower	40-	47	male	No	married	Yes	University or more	Yes	Yes		Disagree	Disagree	Disagree	Disagree	Disagree	Agree	Agree	Disagree	Agree	Disagree	Agree	Agree		Adopt	Reject		Adopt	Reject	Didn’t try	Adopt	Adopt		1	1	0	1	0	1	1	5	71.4286	1	3		1	1
23		dakahleia	Lower	40-	40	female	No	married	Yes	Secondary or Diploma	Yes	Yes		Disagree	Disagree	Disagree	Disagree	Disagree	Disagree	Agree	Disagree	Agree	Disagree	Disagree	Disagree		Reject	Reject	Reject	Didn’t try	Didn’t try			Adopt		1	1	1	1	1	1	1	7	100	1	4		0	1
24		dakahleia	Lower	<=19	13	male	Yes	single	No	Preparatory	No	No		Agree	Disagree	Agree	Agree	Disagree	Agree	Agree	Agree	Agree	Disagree	Agree	Agree		Reject	Reject			Didn’t try	Didn’t try	Try			1	1	0	0	1	1	0	4	57.1429	1	3		1	1
25		dakahleia	Lower	50-	50	male	No	married	Yes	Illiterate	Yes	Yes		Disagree	Disagree	Disagree	Disagree	Disagree	Agree	Disagree	Disagree	Disagree	Disagree	Disagree	Disagree		Reject	Adopt		Didn’t try	Adopt	Didn’t try	Try	Adopt		1	1	1	0	1	1	0	5	71.4286	1	3		1	0
26		dakahleia	Lower	<=19	15	male	Yes	single	No	Preparatory	No	Yes		Disagree	Disagree	Disagree	Disagree	Disagree	Disagree	Disagree	Disagree	Disagree	Disagree	Disagree	Disagree		Adopt	Reject		Adopt	Didn’t try	Didn’t try	Reject	Reject		0	0	0	0	0	0	0	0	0	0	1		0	0
27		dakahleia	Lower	30-	35	female	No	married	Yes	Secondary or Diploma	Yes	No		Disagree	Agree	Disagree	Disagree	Disagree	Disagree	Disagree	Disagree	Disagree	Disagree	Disagree	Disagree		Reject	Adopt	Reject	Didn’t try	Adopt					1	1	0	1	1	1	0	5	71.4286	1	3		1	0
28		dakahleia	Lower	<=19	14	female	Yes	single	No	Preparatory	No	Yes		Disagree	Agree	Disagree	Disagree	Disagree	Disagree	Agree	Agree	Disagree	Disagree	Disagree	Disagree		Reject	Reject	Reject		Didn’t try			Reject		1	0	0	1	1	1	1	5	71.4286	1	3		1	1
29		dakahleia	Lower	<=19	12	female	Yes	single	No	Primary	No	Yes		Agree	Agree	Agree	Disagree	Disagree	Agree	Agree	Agree	Disagree	Disagree	Disagree	Disagree		Adopt	Reject	Reject		Didn’t try			Reject		1	1	0	1	1	1	1	6	85.7143	1	4		1	1
30		dakahleia	Lower	40-	44	male	No	married	Yes	Illiterate	Yes	Yes		Agree	Agree	Disagree	Disagree	Disagree	Agree	Agree	Agree	Disagree	Disagree	Disagree	Disagree		Reject	Reject		Reject	Didn’t try	Didn’t try	Reject	Reject		1	1	1	1	0	1	0	5	71.4286	1	3		0	1
31		dakahleia	Lower	40-	43	female	No	married	Yes	Primary	Yes	Yes		Agree	Agree	Agree	Agree	Disagree	Agree	Agree	Agree	Agree	Agree	Agree	Agree		Reject	Reject	Reject	Didn’t try	Didn’t try			Adopt		1	1	1	1	1	1	0	6	85.7143	1	4		1	1
32		dakahleia	Lower	<=19	11	male	Yes	single	No	Primary	No	No		Agree	Agree	Agree	Agree	Disagree	Agree	Agree	Agree	Agree	Disagree	Disagree	Disagree		Adopt	Adopt			Adopt	Didn’t try	Try			1	1	0	1	1	1	0	5	71.4286	1	3		0	0
33		dakahleia	Lower	40-	46	female	No	married	Yes	Preparatory	Yes	Yes		Agree	Agree	Disagree	Disagree	Agree	Agree	Agree	Agree	Agree	Agree	Agree	Agree		Reject	Adopt	Adopt	Didn’t try	Adopt			Adopt		1	1	0	1	1	1	0	5	71.4286	1	3		1	1
34		dakahleia	Lower	<=19	19	female	Yes	single	No	University or more	No	No		Agree	Agree	Disagree	Disagree	Agree	Agree	Agree	Disagree	Agree	Disagree	Agree	Disagree		Reject	Reject	Adopt	Try	Reject					1	1	1	1	1	1	0	6	85.7143	1	4		1	1
35		dakahleia	Lower	<=19	16	female	Yes	single	No	Secondary or Diploma	No	Yes		Agree	Agree	Disagree	Disagree	Disagree	Disagree	Agree	Agree	Agree	Disagree	Agree	Agree		Adopt	Reject	Adopt	Adopt	Didn’t try			Reject		1	1	0	1	1	1	0	5	71.4286	1	3		1	1
36		dakahleia	Lower	<=19	15	female	Yes	single	No	Preparatory	No	Yes		Disagree	Disagree	Disagree	Disagree	Disagree	Disagree	Agree	Disagree	Disagree	Disagree	Agree	Disagree		Reject	Reject	Adopt	Didn’t try	Try			Adopt		1	0	0	0	1	0	1	3	42.8571	0	2		1	1
37		dakahleia	Lower	>=60	60	female	No	married	Yes	Illiterate	Yes	Yes		Agree	Agree	Agree	Disagree	Agree	Agree	Agree	Agree	Disagree	Agree	Agree	Disagree		Reject	Reject	Adopt	Didn’t try	Didn’t try			Adopt		1	0	1	1	0	1	0	4	57.1429	1	3		1	1
38		dakahleia	Lower	<=19	19	female	Yes	married	Yes	University or more	Yes	No		Agree	Agree	Disagree	Disagree	Agree	Agree	Agree	Agree	Agree	Disagree	Disagree	Disagree		Reject	Reject	Reject	Didn’t try	Didn’t try					1	1	1	0	0	0	0	3	42.8571	0	2		1	1
39		dakahleia	Lower	<=19	15	female	Yes	single	No	Preparatory	No	Yes		Agree	Agree	Agree	Disagree	Agree	Agree	Agree	Agree	Disagree	Agree	Agree	Disagree		Reject	Reject	Reject	Didn’t try	Didn’t try			Reject		1	1	1	0	1	0	0	4	57.1429	1	3		1	1
40		dakahleia	Lower	50-	50	male	No	married	Yes	Read and write	Yes	No		Agree	Agree	Agree	Agree	Agree	Agree	Agree	Agree	Agree	Agree	Agree	Agree		Reject	Reject		Didn’t try	Didn’t try	Didn’t try	Adopt			1	1	1	1	1	1	0	6	85.7143	1	4		1	1
41		dakahleia	Lower	40-	40	female	No	married	Yes	Illiterate	Yes	Yes		Agree	Agree	Agree	Agree	Agree	Agree	Agree	Agree	Agree	Agree	Agree	Agree		Reject	Reject	Reject	Didn’t try	Didn’t try			Try		1	1	0	1	1	1	0	5	71.4286	1	3		0	1
42		dakahleia	Lower	<=19	15	male	Yes	single	No	University or more	No	Yes		Agree	Agree	Agree	Agree	Disagree	Agree	Agree	Agree	Disagree	Agree	Agree	Agree		Reject	Reject		Didn’t try	Didn’t try	Didn’t try	Adopt	Adopt		1	1	1	0	1	1	0	5	71.4286	1	3		1	1
43		dakahleia	Lower	40-	42	female	No	married	Yes	Secondary or Diploma	Yes	Yes		Agree	Agree	Disagree	Disagree	Agree	Agree	Agree	Agree	Disagree	Agree	Disagree	Disagree		Reject	Adopt	Reject	Didn’t try	Adopt			Reject		1	1	1	1	0	1	0	5	71.4286	1	3		1	1
44		dakahleia	Lower	<=19	16	male	Yes	single	No	Secondary or Diploma	No	No		Agree	Disagree	Disagree	Disagree	Agree	Agree	Agree	Disagree	Agree	Disagree	Disagree	Disagree		Reject	Reject		Didn’t try	Reject	Didn’t try	Didn’t try			1	1	1	1	0	1	0	5	71.4286	1	3		1	1
45		dakahleia	Lower	<=19	14	female	Yes	single	No	Preparatory	No	No		Agree	Agree	Agree	Disagree	Agree	Agree	Agree	Disagree	Agree	Disagree	Disagree	Agree		Reject	Adopt	Reject		Adopt					1	0	0	0	0	1	0	2	28.5714	0	2		1	1
46		dakahleia	Lower	50-	51	male	No	married	Yes	Secondary or Diploma	Yes	No		Disagree	Disagree	Disagree	Disagree	Disagree	Disagree	Disagree	Disagree	Disagree	Disagree	Disagree	Disagree		Reject	Reject		Didn’t try	Didn’t try	Didn’t try	Adopt			1	1	0	1	0	1	0	4	57.1429	1	3		1	1
47		dakahleia	Lower	20-	21	male	No	single	No	University or more	No	Yes		Agree	Agree	Agree	Disagree	Disagree	Disagree	Disagree	Disagree	Disagree	Disagree	Disagree	Disagree		Reject	Reject		Didn’t try	Didn’t try	Didn’t try	Adopt	Reject		1	1	1	1	0	1	1	6	85.7143	1	4		1	1
48		dakahleia	Lower	50-	55	female	No	married	Yes	Illiterate	Yes	Yes		Agree	Disagree	Agree	Disagree	Agree	Agree	Agree	Agree	Disagree	Disagree	Agree	Agree		Reject	Reject	Reject	Didn’t try	Reject			Adopt		1	1	0	1	1	1	1	6	85.7143	1	4		1	1
49		dakahleia	Lower	20-	28	male	No	married	Yes	Primary	Yes	Yes		Disagree	Agree	Agree	Agree	Agree	Agree	Agree	Agree	Agree	Disagree	Agree	Agree		Reject	Reject		Didn’t try	Didn’t try	Didn’t try	Adopt	Adopt		1	0	0	1	1	1	0	4	57.1429	1	3		1	0
50		dakahleia	Lower	20-	21	female	No	married	Yes	University or more	Yes	No		Agree	Agree	Disagree	Disagree	Agree	Agree	Agree	Disagree	Disagree	Disagree	Agree	Disagree		Adopt	Reject	Adopt	Adopt	Didn’t try					1	1	0	1	0	1	0	4	57.1429	1	3		1	1
51		dakahleia	Lower	40-	40	male	No	married	Yes	Read and write	Yes	Yes		Disagree	Agree	Disagree	Disagree	Disagree	Agree	Agree	Agree	Agree	Agree	Agree	Agree		Reject	Adopt		Didn’t try	Adopt	Didn’t try	Adopt	Adopt		1	1	0	1	0	1	0	4	57.1429	1	3		1	1
52		dakahleia	Lower	30-	35	female	No	married	Yes	University or more	Yes	Yes		Agree	Agree	Agree	Disagree	Agree	Agree	Agree	Agree	Agree	Agree	Agree	Agree		Reject	Adopt	Adopt	Didn’t try	Adopt			Adopt		1	1	1	1	0	1	0	5	71.4286	1	3		1	1
53		dakahleia	Lower	>=60	64	female	No	married	Yes	Illiterate	Yes	Yes		Agree	Agree	Agree	Agree	Agree	Agree	Agree	Agree	Agree	Agree	Agree	Agree		Adopt	Reject	Adopt	Adopt	Didn’t try			Reject		1	0	1	1	0	1	1	5	71.4286	1	3		1	1
54		dakahleia	Lower	30-	33	male	No	married	Yes	Secondary or Diploma	Yes	Yes		Disagree	Disagree	Disagree	Disagree	Disagree	Disagree	Disagree	Disagree	Disagree	Disagree	Disagree	Disagree		Adopt	Adopt		Adopt	Adopt	Try	Adopt	Reject		1	0	0	0	0	0	0	1	14.2857	0	1		1	1
55		dakahleia	Lower	20-	26	female	No	married	Yes	Secondary or Diploma	Yes	Yes		Agree	Agree	Agree	Agree	Agree	Agree	Agree	Agree	Disagree	Agree	Disagree	Disagree		Reject	Adopt	Adopt	Didn’t try	Adopt			Adopt		1	1	1	1	0	1	0	5	71.4286	1	3		1	1
56		dakahleia	Lower	30-	38	male	No	married	Yes	Read and write	Yes	No		Disagree	Disagree	Agree	Agree	Agree	Disagree	Agree	Agree	Agree	Disagree	Disagree	Disagree		Reject	Adopt		Didn’t try	Adopt	Try	Adopt			1	1	1	0	0	0	0	3	42.8571	0	2		1	1
57		dakahleia	Lower	30-	33	female	No	married	Yes	Secondary or Diploma	Yes	No		Agree	Agree	Agree	Agree	Agree	Agree	Agree	Agree	Disagree	Disagree	Disagree	Disagree		Reject	Adopt	Try	Didn’t try	Adopt					1	1	0	1	0	1	0	4	57.1429	1	3		1	1
58		dakahleia	Lower	50-	52	male	No	married	Yes	Read and write	Yes	Yes		Disagree	Agree	Disagree	Disagree	Agree	Disagree	Agree	Disagree	Disagree	Disagree	Agree	Disagree		Adopt	Adopt		Adopt	Adopt	Didn’t try	Adopt	Adopt		1	1	1	1	0	1	0	5	71.4286	1	3		1	1
59		dakahleia	Lower	<=19	17	female	Yes	single	No	University or more	No	No		Agree	Agree	Disagree	Disagree	Agree	Agree	Agree	Agree	Agree	Disagree	Agree	Agree		Reject	Adopt	Reject	Didn’t try	Adopt					1	1	0	1	0	1	1	5	71.4286	1	3		1	1
60		dakahleia	Lower	20-	22	female	No	married	Yes	Secondary or Diploma	Yes	No		Agree	Agree	Agree	Disagree	Agree	Agree	Agree	Disagree	Disagree	Agree	Agree	Agree		Adopt	Adopt	Reject	Adopt	Adopt					1	1	0	1	0	1	1	5	71.4286	1	3		1	1
61		dakahleia	Lower	20-	27	male	No	married	Yes	Secondary or Diploma	Yes	Yes		Agree	Disagree	Disagree	Disagree	Disagree	Agree	Agree	Agree	Agree	Agree	Agree	Agree		Adopt	Adopt		Adopt	Adopt	Didn’t try	Try	Adopt		1	0	1	1	0	1	0	4	57.1429	1	3		1	1
62		dakahleia	Lower	20-	27	female	No	married	Yes	Secondary or Diploma	Yes	Yes		Agree	Agree	Agree	Disagree	Agree	Disagree	Agree	Disagree	Disagree	Agree	Disagree	Disagree		Reject	Adopt	Reject	Didn’t try	Adopt			Adopt		1	0	1	1	0	1	1	5	71.4286	1	3		1	1
63		dakahleia	Lower	40-	40	male	No	married	Yes	Primary	Yes	No		Agree	Agree	Agree	Agree	Agree	Agree	Agree	Agree	Agree	Agree	Agree	Agree		Adopt	Adopt		Adopt	Adopt	Try	Try			1	1	1	1	1	1	1	7	100	1	4		1	1
64		dakahleia	Lower	40-	40	female	No	married	Yes	Primary	Yes	No		Agree	Agree	Agree	Disagree	Agree	Agree	Agree	Agree	Disagree	Agree	Agree	Agree		Reject	Adopt	Reject	Didn’t try	Adopt					1	1	1	1	0	1	0	5	71.4286	1	3		1	1
65		dakahleia	Lower	<=19	14	female	Yes	single	No	Preparatory	No	No		Agree	Agree	Agree	Disagree	Agree	Disagree	Agree	Agree	Agree	Disagree	Agree	Agree		Reject	Adopt	Reject		Adopt					1	1	0	1	1	1	0	5	71.4286	1	3		0	0
66		dakahleia	Lower	<=19	17	female	Yes	single	No	Secondary or Diploma	No	No		Agree	Agree	Agree	Disagree	Agree	Agree	Agree	Agree	Agree	Agree	Agree	Agree		Reject	Adopt	Reject	Didn’t try	Adopt					1	1	1	1	0	0	0	4	57.1429	1	3		1	1
67		dakahleia	Lower	50-	50	male	No	married	Yes	Read and write	Yes	Yes		Agree	Disagree	Disagree	Disagree	Agree	Agree	Agree	Disagree	Disagree	Agree	Agree	Agree		Try	Reject		Reject	Didn’t try	Didn’t try	Didn’t try	Adopt		1	1	0	1	1	0	0	4	57.1429	1	3		1	1
68		dakahleia	Lower	40-	49	female	No	married	Yes	Illiterate	Yes	Yes		Disagree	Disagree	Disagree	Disagree	Disagree	Disagree	Disagree	Disagree	Disagree	Disagree	Disagree	Disagree		Reject	Adopt	Reject	Didn’t try	Adopt			Adopt		0	0	0	0	0	0	0	0	0	0	1		0	1
69		dakahleia	Lower	20-	20	female	No	single	No	Secondary or Diploma	No	No		Agree	Disagree	Disagree	Disagree	Disagree	Disagree	Disagree	Disagree	Agree	Disagree	Agree	Disagree		Reject	Adopt	Reject	Didn’t try	Adopt					1	0	0	0	1	0	0	2	28.5714	0	2		1	1
70		dakahleia	Lower	40-	44	female	No	married	Yes	Secondary or Diploma	Yes	Yes		Agree	Agree	Agree	Disagree	Agree	Agree	Agree	Agree	Disagree	Disagree	Disagree	Disagree		Reject	Reject	Reject	Didn’t try	Didn’t try			Reject		1	1	1	1	0	1	0	5	71.4286	1	3		1	1
71		dakahleia	Lower	40-	42	male	No	married	Yes	University or more	Yes	Yes		Agree	Disagree	Disagree	Disagree	Disagree	Disagree	Disagree	Disagree	Disagree	Disagree	Disagree	Disagree		Reject	Adopt		Didn’t try	Adopt	Didn’t try	Adopt	Reject		1	1	0	1	1	1	0	5	71.4286	1	3		1	1
72		dakahleia	Lower	30-	30	female	No	married	Yes	Secondary or Diploma	Yes	Yes		Disagree	Disagree	Disagree	Disagree	Agree	Disagree	Disagree	Disagree	Agree	Disagree	Disagree	Disagree		Reject	Adopt	Reject	Didn’t try	Adopt			Adopt		1	1	0	1	0	0	0	3	42.8571	0	2		1	1
73		dakahleia	Lower	30-	39	male	No	married	Yes	Preparatory	Yes	Yes		Disagree	Disagree	Disagree	Disagree	Disagree	Disagree	Disagree	Disagree	Disagree	Agree	Agree	Disagree		Reject	Adopt		Didn’t try	Adopt	Didn’t try	Adopt	Adopt		1	1	0	1	1	1	0	5	71.4286	1	3		1	1
74		dakahleia	Lower	30-	36	female	No	married	Yes	Illiterate	Yes	Yes		Agree	Disagree	Disagree	Disagree	Disagree	Disagree	Disagree	Disagree	Disagree	Disagree	Disagree	Disagree		Reject	Adopt	Reject	Didn’t try	Adopt			Try		1	1	0	1	1	0	0	4	57.1429	1	3		1	1
75		dakahleia	Lower	<=19	15	female	Yes	single	No	Preparatory	No	No		Agree	Agree	Agree	Agree	Disagree	Disagree	Agree	Agree	Disagree	Agree	Disagree	Disagree		Adopt	Reject	Reject	Adopt	Didn’t try					1	1	0	1	1	0	0	4	57.1429	1	3		1	1
76		dakahleia	Lower	40-	48	male	No	married	Yes	Illiterate	Yes	Yes		Disagree	Disagree	Disagree	Disagree	Disagree	Agree	Disagree	Disagree	Disagree	Disagree	Disagree	Disagree		Reject	Reject		Try	Didn’t try	Reject	Adopt	Adopt		1	1	1	1	1	1	0	6	85.7143	1	4		1	1
77		dakahleia	Lower	30-	34	female	No	married	Yes	Illiterate	Yes	No		Agree	Disagree	Disagree	Disagree	Agree	Agree	Agree	Agree	Disagree	Disagree	Agree	Disagree		Reject	Adopt	Adopt	Didn’t try	Adopt					1	1	0	1	1	1	0	5	71.4286	1	3		1	1
78		dakahleia	Lower	<=19	13	female	Yes	single	No	Preparatory	No	No		Agree	Agree	Agree	Disagree	Agree	Agree	Agree	Agree	Agree	Disagree	Agree	Agree		Reject	Adopt	Adopt		Adopt					1	0	0	1	1	1	0	4	57.1429	1	3		1	1
79		dakahleia	Lower	50-	53	male	No	married	Yes	University or more	Yes	Yes		Disagree	Disagree	Disagree	Disagree	Agree	Disagree	Disagree	Disagree	Disagree	Disagree	Agree	Disagree		Reject	Reject		Try	Didn’t try	Reject	Adopt	Reject		1	1	1	1	1	1	0	6	85.7143	1	4		1	1
80		dakahleia	Lower	40-	47	female	No	married	Yes	University or more	Yes	No		Agree	Agree	Disagree	Disagree	Agree	Agree	Agree	Disagree	Agree	Disagree	Agree	Disagree		Reject	Reject	Reject	Didn’t try	Didn’t try					1	1	1	1	1	1	0	6	85.7143	1	4		1	1
81		dakahleia	Lower	<=19	17	male	Yes	single	No	Secondary or Diploma	No	Yes		Disagree	Agree	Disagree	Disagree	Agree	Disagree	Agree	Disagree	Agree	Disagree	Agree	Disagree		Reject	Reject		Try	Didn’t try	Reject	Adopt	Reject		1	1	1	1	1	1	0	6	85.7143	1	4		1	1
82		dakahleia	Lower	40-	41	male	No	married	Yes	Secondary or Diploma	Yes	Yes		Agree	Agree	Agree	Disagree	Agree	Disagree	Disagree	Disagree	Disagree	Disagree	Disagree	Agree		Reject	Reject		Didn’t try	Didn’t try	Didn’t try	Adopt	Adopt		1	0	0	1	1	1	0	4	57.1429	1	3		1	1
83		dakahleia	Lower	30-	30	female	No	married	Yes	Secondary or Diploma	Yes	Yes		Agree	Agree	Disagree	Disagree	Agree	Disagree	Disagree	Disagree	Disagree	Disagree	Agree	Agree		Reject	Reject	Adopt	Didn’t try	Try			Adopt		1	1	0	1	1	1	0	5	71.4286	1	3		1	1
84		dakahleia	Lower	<=19	13	male	Yes	single	No	Preparatory	No	Yes		Agree	Agree	Disagree	Disagree	Agree	Disagree	Disagree	Disagree	Disagree	Disagree	Disagree	Disagree		Reject	Reject			Didn’t try	Didn’t try	Adopt	Adopt		1	0	0	1	1	1	0	4	57.1429	1	3		1	1
85		dakahleia	Lower	20-	26	female	No	single	No	Primary	No	No		Agree	Agree	Agree	Disagree	Agree	Disagree	Agree	Agree	Agree	Disagree	Disagree	Agree		Reject	Adopt	Try	Didn’t try	Adopt					1	1	0	1	1	1	0	5	71.4286	1	3		1	1
86		dakahleia	Lower	30-	34	male	No	married	Yes	Secondary or Diploma	Yes	Yes		Agree	Agree	Agree	Disagree	Agree	Disagree	Agree	Agree	Disagree	Agree	Agree	Agree		Reject	Adopt		Didn’t try	Adopt	Didn’t try	Didn’t try	Adopt		1	1	1	1	1	1	0	6	85.7143	1	4		1	1
87		dakahleia	Lower	50-	57	male	No	married	Yes	Illiterate	Yes	No		Agree	Agree	Agree	Agree	Agree	Agree	Agree	Agree	Agree	Agree	Agree	Agree		Reject	Reject		Didn’t try	Try	Try	Adopt			1	1	0	1	0	1	0	4	57.1429	1	3		1	1
88		dakahleia	Lower	50-	50	female	No	married	Yes	Illiterate	Yes	Yes		Agree	Disagree	Agree	Disagree	Disagree	Disagree	Disagree	Disagree	Disagree	Disagree	Disagree	Disagree		Reject	Reject	Reject	Didn’t try	Didn’t try			Reject		0	0	0	0	0	1	0	1	14.2857	0	1		1	1
89		dakahleia	Lower	<=19	18	female	Yes	married	Yes	Read and write	Yes	No		Agree	Agree	Agree	Disagree	Disagree	Agree	Disagree	Agree	Disagree	Agree	Disagree	Agree		Reject	Reject	Reject	Didn’t try	Didn’t try					1	0	0	1	0	1	0	3	42.8571	0	2		0	1
90		dakahleia	Lower	20-	26	female	No	married	Yes	Secondary or Diploma	Yes	Yes		Disagree	Disagree	Disagree	Disagree	Agree	Disagree	Agree	Disagree	Agree	Disagree	Disagree	Disagree		Reject	Adopt	Reject	Didn’t try	Adopt			Adopt		1	0	0	0	0	1	0	2	28.5714	0	2		1	1
91		dakahleia	Lower	30-	33	male	No	married	Yes	Primary	Yes	Yes		Agree	Agree	Disagree	Disagree	Disagree	Disagree	Agree	Disagree	Disagree	Disagree	Agree	Disagree		Reject	Reject		Try	Didn’t try	Reject	Try	Adopt		1	1	1	1	0	1	0	5	71.4286	1	3		1	1
92		dakahleia	Lower	20-	24	female	No	married	Yes	Preparatory	Yes	No		Agree	Agree	Disagree	Disagree	Disagree	Disagree	Disagree	Disagree	Disagree	Disagree	Disagree	Disagree		Reject	Reject	Adopt	Didn’t try	Didn’t try					1	0	0	0	0	1	0	2	28.5714	0	2		0	0
93		dakahleia	Lower	20-	25	female	No	married	Yes	University or more	Yes	No		Agree	Agree	Disagree	Disagree	Agree	Agree	Agree	Disagree	Agree	Disagree	Disagree	Disagree		Reject	Reject	Adopt	Didn’t try	Didn’t try					1	0	0	1	1	1	0	4	57.1429	1	3		1	1
94		dakahleia	Lower	50-	51	male	No	married	Yes	University or more	Yes	No		Agree	Agree	Disagree	Disagree	Agree	Agree	Agree	Agree	Disagree	Disagree	Disagree	Disagree		Reject	Reject		Didn’t try	Didn’t try	Didn’t try	Adopt			1	1	1	1	0	1	0	5	71.4286	1	3		1	1
95		dakahleia	Lower	40-	42	female	No	married	Yes	University or more	Yes	Yes		Agree	Disagree	Disagree	Disagree	Agree	Agree	Disagree	Agree	Disagree	Disagree	Disagree	Disagree		Reject	Reject	Try	Didn’t try	Didn’t try			Adopt		1	1	1	1	0	1	0	5	71.4286	1	3		1	1
96		dakahleia	Lower	40-	44	male	No	married	Yes	Illiterate	Yes	No		Disagree	Agree	Agree	Disagree	Agree	Disagree	Agree	Agree	Disagree	Agree	Agree	Agree		Reject	Reject		Didn’t try	Reject	Didn’t try	Adopt			1	1	1	1	1	1	1	7	100	1	4		0	1
97		dakahleia	Lower	30-	32	female	No	married	Yes	Primary	Yes	Yes		Agree	Agree	Agree	Disagree	Agree	Agree	Agree	Agree	Disagree	Agree	Agree	Disagree		Reject	Reject	Adopt	Didn’t try	Didn’t try			Reject		1	1	1	1	0	1	0	5	71.4286	1	3		1	1
98		dakahleia	Lower	50-	58	female	No	widdow	No	Illiterate	No	No		Agree	Agree	Disagree	Agree	Agree	Disagree	Agree	Agree	Disagree	Agree	Agree	Agree		Reject	Adopt	Adopt	Didn’t try	Adopt					1	1	0	1	0	1	1	5	71.4286	1	3		1	1
99		dakahleia	Lower	30-	35	male	No	married	Yes	Read and write	Yes	No		Agree	Agree	Disagree	Disagree	Disagree	Disagree	Agree	Disagree	Disagree	Agree	Agree	Disagree		Reject	Adopt		Reject	Adopt	Didn’t try	Didn’t try			1	1	1	1	0	1	0	5	71.4286	1	3		0	1
100		dakahleia	Lower	20-	28	female	No	married	Yes	Secondary or Diploma	Yes	Yes		Agree	Agree	Disagree	Disagree	Disagree	Disagree	Disagree	Disagree	Disagree	Disagree	Disagree	Disagree		Reject	Reject	Reject	Didn’t try	Didn’t try			Adopt		1	0	0	1	0	0	0	2	28.5714	0	2		0	1
101		dakahleia	Lower	20-	27	male	No	married	Yes	Preparatory	Yes	Yes		Agree	Agree	Disagree	Disagree	Disagree	Agree	Agree	Agree	Disagree	Disagree	Agree	Agree		Reject	Reject		Didn’t try	Didn’t try	Didn’t try	Adopt	Reject		1	0	0	1	0	0	1	3	42.8571	0	2		1	1
102		dakahleia	Lower	20-	21	female	No	married	Yes	Secondary or Diploma	Yes	Yes		Agree	Disagree	Disagree	Agree	Disagree	Agree	Agree	Disagree	Agree	Disagree	Disagree	Disagree		Reject	Reject	Adopt	Didn’t try	Didn’t try			Reject		1	1	1	0	0	0	0	3	42.8571	0	2		1	1
103		dakahleia	Lower	50-	55	male	No	married	Yes	Illiterate	Yes	Yes		Disagree	Disagree	Disagree	Disagree	Disagree	Agree	Agree	Disagree	Disagree	Disagree	Disagree	Disagree		Reject	Reject		Reject	Didn’t try	Didn’t try	Didn’t try	Reject		1	1	0	1	1	0	1	5	71.4286	1	3		1	0
104		dakahleia	Lower	50-	50	female	No	married	Yes	Illiterate	Yes	No		Disagree	Disagree	Disagree	Disagree	Disagree	Disagree	Agree	Disagree	Disagree	Disagree	Disagree	Disagree		Reject	Reject	Reject	Didn’t try	Didn’t try					1	1	0	1	0	0	1	4	57.1429	1	3		0	0
105		dakahleia	Lower	30-	33	male	No	married	Yes	Secondary or Diploma	Yes	Yes		Disagree	Disagree	Disagree	Disagree	Disagree	Agree	Agree	Disagree	Disagree	Disagree	Disagree	Disagree		Reject	Reject		Reject	Didn’t try	Didn’t try	Didn’t try	Reject		1	1	0	1	1	0	1	5	71.4286	1	3		1	0
106		dakahleia	Lower	20-	25	male	No	married	Yes	Illiterate	Yes	Yes		Disagree	Disagree	Disagree	Disagree	Disagree	Agree	Agree	Disagree	Disagree	Disagree	Disagree	Disagree		Reject	Reject		Reject	Didn’t try	Didn’t try	Didn’t try	Adopt		1	1	0	1	1	0	1	5	71.4286	1	3		1	0
107		dakahleia	Lower	20-	29	female	No	single	No	Preparatory	No	Yes		Disagree	Disagree	Disagree	Disagree	Disagree	Disagree	Agree	Disagree	Disagree	Disagree	Agree	Agree		Reject	Reject	Reject	Didn’t try	Didn’t try			Adopt		1	1	0	1	1	0	1	5	71.4286	1	3		0	0
108		dakahleia	Lower	20-	28	female	No	married	Yes	Secondary or Diploma	Yes	Yes		Disagree	Disagree	Disagree	Disagree	Disagree	Disagree	Agree	Disagree	Disagree	Disagree	Disagree	Disagree		Reject	Reject	Reject	Didn’t try	Didn’t try			Reject		1	1	0	1	1	0	1	5	71.4286	1	3		0	0
109		dakahleia	Lower	20-	25	female	No	married	Yes	Illiterate	Yes	Yes		Disagree	Disagree	Disagree	Disagree	Disagree	Disagree	Agree	Disagree	Disagree	Disagree	Disagree	Disagree		Reject	Reject	Reject	Didn’t try	Didn’t try			Adopt		1	1	0	1	1	0	1	5	71.4286	1	3		0	0
110		dakahleia	Lower	<=19	18	male	Yes	single	No	Primary	No	Yes		Disagree	Disagree	Disagree	Disagree	Disagree	Disagree	Agree	Disagree	Disagree	Disagree	Disagree	Disagree		Reject	Reject		Didn’t try	Didn’t try	Didn’t try	Didn’t try	Try		1	1	0	1	1	0	1	5	71.4286	1	3		0	0
111		dakahleia	Lower	50-	56	female	No	widdow	No	Illiterate	No	Yes		Agree	Agree	Disagree	Agree	Disagree	Agree	Agree	Disagree	Disagree	Disagree	Agree	Agree		Adopt	Reject	Adopt	Adopt	Didn’t try			Adopt		1	0	0	1	0	1	1	4	57.1429	1	3		1	1
112		dakahleia	Lower	30-	37	female	No	married	Yes	Preparatory	Yes	Yes		Agree	Agree	Disagree	Disagree	Disagree	Agree	Agree	Agree	Disagree	Disagree	Agree	Agree		Reject	Adopt	Adopt	Didn’t try	Adopt			Adopt		1	0	0	1	0	1	1	4	57.1429	1	3		1	1
113		dakahleia	Lower	<=19	16	female	Yes	single	No	Preparatory	No	Yes		Agree	Agree	Disagree	Disagree	Agree	Agree	Agree	Disagree	Disagree	Disagree	Agree	Agree		Adopt	Reject	Reject	Adopt	Didn’t try			Adopt		1	0	1	1	0	1	1	5	71.4286	1	3		1	1
114		dakahleia	Lower	<=19	13	male	Yes	single	No	Primary	No	Yes		Agree	Agree	Disagree	Disagree	Disagree	Agree	Agree	Agree	Disagree	Disagree	Disagree	Disagree		Adopt	Reject			Didn’t try	Didn’t try	Didn’t try	Adopt		1	0	0	1	0	1	0	3	42.8571	0	2		1	1
115		dakahleia	Lower	50-	50	male	No	married	Yes	Illiterate	Yes	Yes		Disagree	Disagree	Disagree	Disagree	Disagree	Disagree	Disagree	Disagree	Disagree	Disagree	Disagree	Disagree		Reject	Reject		Reject	Try	Try	Didn’t try	Reject		1	1	0	1	1	1	1	6	85.7143	1	4		1	0
116		dakahleia	Lower	40-	45	female	No	married	Yes	Illiterate	Yes	Yes		Disagree	Disagree	Disagree	Disagree	Disagree	Disagree	Disagree	Disagree	Disagree	Disagree	Disagree	Disagree		Reject	Reject	Adopt	Didn’t try	Try			Adopt		1	1	0	1	1	1	1	6	85.7143	1	4		1	1
117		dakahleia	Lower	20-	22	male	No	single	No	Secondary or Diploma	No	Yes		Disagree	Disagree	Disagree	Disagree	Disagree	Disagree	Disagree	Disagree	Disagree	Disagree	Disagree	Disagree		Reject	Reject		Reject	Try	Try	Didn’t try	Adopt		1	1	0	1	1	1	1	6	85.7143	1	4		1	0
118		dakahleia	Lower	50-	52	male	No	married	Yes	University or more	Yes	No		Agree	Disagree	Disagree	Disagree	Agree	Agree	Agree	Disagree	Disagree	Disagree	Agree	Disagree		Reject	Adopt		Didn’t try	Adopt	Didn’t try	Adopt			1	1	0	1	0	1	1	5	71.4286	1	3		1	1
119		dakahleia	Lower	40-	41	female	No	married	Yes	University or more	Yes	Yes		Agree	Agree	Disagree	Disagree	Agree	Disagree	Disagree	Disagree	Disagree	Disagree	Agree	Disagree		Adopt	Reject	Adopt	Adopt	Didn’t try			Reject		1	1	1	1	0	1	0	5	71.4286	1	3		1	1
120		dakahleia	Lower	<=19	11	male	Yes	single	No	Primary	No	No		Agree	Agree	Agree	Disagree	Disagree	Agree	Agree	Agree	Disagree	Disagree	Disagree	Disagree		Reject	Reject			Didn’t try	Didn’t try	Didn’t try			1	0	1	1	1	1	1	6	85.7143	1	4		0	1
121		dakahleia	Lower	40-	42	male	No	married	Yes	Secondary or Diploma	Yes	Yes		Disagree	Agree	Disagree	Disagree	Agree	Disagree	Agree	Disagree	Disagree	Disagree	Disagree	Disagree		Adopt	Adopt		Adopt	Adopt	Adopt	Adopt	Adopt		1	1	1	1	1	1	1	7	100	1	4		1	1
122		dakahleia	Lower	30-	33	female	No	married	Yes	Secondary or Diploma	Yes	No		Agree	Agree	Disagree	Disagree	Agree	Agree	Agree	Disagree	Disagree	Disagree	Agree	Agree		Reject	Reject	Adopt	Didn’t try	Didn’t try					1	1	1	1	1	1	0	6	85.7143	1	4		1	1
123		dakahleia	Lower	<=19	14	male	Yes	single	No	Preparatory	No	No		Agree	Disagree	Disagree	Disagree	Agree	Agree	Agree	Disagree	Agree	Agree	Disagree	Disagree		Adopt	Reject			Didn’t try	Didn’t try	Adopt			1	1	1	1	1	1	0	6	85.7143	1	4		1	1
124		dakahleia	Lower	<=19	12	male	Yes	single	No	Primary	No	Yes		Agree	Agree	Disagree	Agree	Agree	Agree	Agree	Disagree	Disagree	Disagree	Disagree	Disagree		Reject	Reject			Didn’t try	Didn’t try	Didn’t try	Reject		1	1	1	1	0	1	0	5	71.4286	1	3		0	1
125		dakahleia	Lower	40-	45	male	No	married	Yes	Primary	Yes	Yes		Disagree	Disagree	Disagree	Disagree	Agree	Agree	Disagree	Disagree	Disagree	Disagree	Agree	Agree		Reject	Adopt		Reject	Adopt	Didn’t try	Reject	Reject		1	1	1	1	1	1	0	6	85.7143	1	4		1	1
126		dakahleia	Lower	30-	36	female	No	married	Yes	Illiterate	Yes	No		Agree	Agree	Disagree	Disagree	Agree	Agree	Agree	Disagree	Disagree	Disagree	Disagree	Agree		Reject	Adopt	Adopt	Didn’t try	Adopt					1	1	1	1	1	1	0	6	85.7143	1	4		1	1
127		dakahleia	Lower	<=19	15	male	Yes	single	No	Preparatory	No	Yes		Agree	Disagree	Disagree	Agree	Agree	Agree	Agree	Disagree	Disagree	Disagree	Disagree	Disagree		Adopt	Reject		Adopt	Didn’t try	Didn’t try	Reject	Adopt		1	1	0	1	1	1	0	5	71.4286	1	3		1	1
128		dakahleia	Lower	30-	38	female	No	married	Yes	University or more	Yes	No		Disagree	Agree	Disagree	Disagree	Agree	Agree	Agree	Disagree	Agree	Disagree	Disagree	Agree		Adopt	Reject	Adopt	Adopt	Didn’t try					1	1	0	1	1	1	1	6	85.7143	1	4		1	1
129		dakahleia	Lower	<=19	11	male	Yes	single	No	Primary	No	No		Agree	Disagree	Disagree	Agree	Disagree	Agree	Agree	Agree	Disagree	Disagree	Disagree	Agree		Reject	Reject			Didn’t try	Didn’t try	Reject			0	1	0	1	1	1	0	4	57.1429	1	3		0	1
130		dakahleia	Lower	20-	23	female	No	married	Yes	Illiterate	Yes	Yes		Agree	Agree	Disagree	Disagree	Disagree	Agree	Disagree	Disagree	Agree	Disagree	Disagree	Agree		Reject	Adopt	Adopt	Didn’t try	Adopt			Adopt		1	0	0	1	1	1	0	4	57.1429	1	3		1	1
131		dakahleia	Lower	20-	21	female	No	married	Yes	University or more	Yes	Yes		Agree	Agree	Disagree	Disagree	Agree	Agree	Agree	Disagree	Disagree	Disagree	Agree	Disagree		Adopt	Adopt	Reject	Adopt	Adopt			Adopt		1	1	1	1	1	1	0	6	85.7143	1	4		1	1
132		dakahleia	Lower	20-	24	female	No	Divorced	No	Preparatory	No	Yes		Agree	Agree	Disagree	Disagree	Disagree	Disagree	Agree	Agree	Agree	Disagree	Agree	Disagree		Reject	Adopt	Reject	Didn’t try	Adopt			Reject		1	1	1	1	1	1	0	6	85.7143	1	4		0	1
133		dakahleia	Lower	40-	47	male	No	married	Yes	Secondary or Diploma	Yes	Yes		Disagree	Agree	Disagree	Disagree	Agree	Agree	Agree	Disagree	Agree	Disagree	Disagree	Disagree		Reject	Reject		Reject	Didn’t try	Didn’t try	Didn’t try	Adopt		1	1	0	1	0	1	0	4	57.1429	1	3		1	1
134		dakahleia	Lower	30-	39	female	No	married	Yes	Secondary or Diploma	Yes	Yes		Disagree	Agree	Disagree	Disagree	Agree	Agree	Disagree	Disagree	Agree	Disagree	Agree	Disagree		Reject	Reject	Reject	Didn’t try	Didn’t try			Adopt		1	1	0	0	0	0	0	2	28.5714	0	2		1	1
135		dakahleia	Lower	<=19	16	female	Yes	single	No	Preparatory	No	No		Disagree	Agree	Disagree	Disagree	Agree	Disagree	Disagree	Disagree	Disagree	Disagree	Disagree	Agree		Reject	Try	Adopt	Didn’t try	Didn’t try					1	0	0	1	0	1	0	3	42.8571	0	2		1	1
136		dakahleia	Lower	<=19	13	female	Yes	single	No	Preparatory	No	Yes		Agree	Agree	Agree	Agree	Agree	Disagree	Agree	Agree	Disagree	Disagree	Agree	Agree		Reject	Adopt	Adopt		Adopt			Adopt		1	1	0	0	0	1	0	3	42.8571	0	2		1	1
137		dakahleia	Lower	40-	42	male	No	married	Yes	Preparatory	Yes	Yes		Disagree	Agree	Agree	Disagree	Agree	Agree	Agree	Agree	Disagree	Agree	Agree	Agree		Reject	Reject		Didn’t try	Didn’t try	Didn’t try	Adopt	Try		1	0	0	1	0	1	0	3	42.8571	0	2		1	0
138		dakahleia	Lower	30-	32	female	No	married	Yes	Secondary or Diploma	Yes	No		Agree	Agree	Agree	Agree	Agree	Disagree	Disagree	Disagree	Disagree	Disagree	Disagree	Disagree		Reject	Adopt	Adopt	Didn’t try	Adopt					1	1	0	1	0	1	0	4	57.1429	1	3		1	1
139		dakahleia	Lower	<=19	13	male	Yes	single	No	Primary	No	Yes		Disagree	Disagree	Disagree	Disagree	Disagree	Disagree	Disagree	Disagree	Disagree	Disagree	Disagree	Disagree		Reject	Adopt			Adopt	Didn’t try	Didn’t try	Adopt		0	0	0	1	0	0	0	1	14.2857	0	1		1	1
140		dakahleia	Lower	30-	33	male	No	married	Yes	Secondary or Diploma	Yes	Yes		Disagree	Agree	Agree	Disagree	Agree	Agree	Agree	Agree	Disagree	Agree	Agree	Disagree		Reject	Reject		Didn’t try	Didn’t try	Didn’t try	Adopt	Adopt		1	1	0	1	0	1	0	4	57.1429	1	3		1	1
141		dakahleia	Lower	20-	27	female	No	married	Yes	Secondary or Diploma	Yes	Yes		Disagree	Disagree	Agree	Disagree	Agree	Disagree	Agree	Agree	Disagree	Agree	Agree	Agree		Reject	Adopt	Adopt	Didn’t try	Adopt			Adopt		1	0	1	1	1	1	0	5	71.4286	1	3		1	1
142		dakahleia	Lower	30-	35	male	No	married	Yes	Secondary or Diploma	Yes	Yes		Disagree	Disagree	Disagree	Disagree	Agree	Disagree	Disagree	Disagree	Disagree	Disagree	Agree	Disagree		Reject	Reject		Try	Didn’t try	Reject	Adopt	Adopt		1	1	1	1	0	1	0	5	71.4286	1	3		0	1
143		dakahleia	Lower	>=60	62	female	No	married	Yes	Read and write	Yes	Yes		Agree	Disagree	Agree	Disagree	Agree	Agree	Agree	Agree	Agree	Agree	Agree	Agree		Reject	Adopt	Adopt	Didn’t try	Adopt			Adopt		1	1	0	0	0	1	0	3	42.8571	0	2		1	1
144		dakahleia	Lower	30-	32	female	No	married	Yes	Secondary or Diploma	Yes	Yes		Agree	Disagree	Agree	Disagree	Agree	Disagree	Agree	Agree	Agree	Agree	Disagree	Disagree		Adopt	Adopt	Adopt	Adopt	Adopt			Reject		1	0	0	1	0	1	0	3	42.8571	0	2		1	1
145		dakahleia	Lower	<=19	11	female	Yes	married	Yes	Primary	Yes	Yes		Agree	Agree	Agree	Disagree	Agree	Disagree	Disagree	Disagree	Agree	Disagree	Disagree	Disagree		Adopt	Reject	Try		Didn’t try			Reject		1	0	0	1	0	0	0	2	28.5714	0	2		1	1
146		dakahleia	Lower	30-	32	male	No	married	Yes	Secondary or Diploma	Yes	Yes		Agree	Agree	Disagree	Disagree	Agree	Disagree	Agree	Disagree	Disagree	Disagree	Agree	Disagree		Reject	Adopt		Reject	Adopt	Didn’t try	Reject	Adopt		1	0	1	1	0	1	0	4	57.1429	1	3		1	1
147		dakahleia	Lower	20-	25	female	No	married	Yes	Secondary or Diploma	Yes	No		Agree	Agree	Disagree	Disagree	Agree	Disagree	Agree	Disagree	Disagree	Disagree	Disagree	Disagree		Reject	Adopt	Adopt	Didn’t try	Adopt					1	1	0	1	1	1	0	5	71.4286	1	3		1	1
148		dakahleia	Lower	>=60	60	male	No	married	Yes	Illiterate	Yes	No		Agree	Agree	Disagree	Disagree	Agree	Agree	Disagree	Disagree	Agree	Agree	Agree	Agree		Reject	Adopt		Didn’t try	Adopt	Didn’t try	Adopt			1	1	1	1	0	1	1	6	85.7143	1	4		1	1
149		dakahleia	Lower	50-	52	female	No	married	Yes	Illiterate	Yes	Yes		Disagree	Disagree	Disagree	Disagree	Disagree	Disagree	Disagree	Disagree	Disagree	Disagree	Disagree	Disagree		Reject	Reject	Adopt	Didn’t try	Didn’t try			Adopt		0	0	0	1	0	0	0	1	14.2857	0	1		0	1
150		dakahleia	Lower	20-	23	male	No	single	No	Secondary or Diploma	No	No		Agree	Agree	Disagree	Disagree	Agree	Agree	Agree	Disagree	Disagree	Agree	Agree	Agree		Reject	Reject		Didn’t try	Didn’t try	Didn’t try	Adopt			1	1	1	1	0	0	0	4	57.1429	1	3		1	1
151		dakahleia	Lower	40-	48	male	No	married	Yes	Illiterate	Yes	Yes		Agree	Agree	Disagree	Disagree	Disagree	Agree	Agree	Disagree	Disagree	Disagree	Disagree	Disagree		Reject	Reject		Didn’t try	Try	Try	Didn’t try	Reject		1	1	0	0	1	1	0	4	57.1429	1	3		1	1
152		dakahleia	Lower	50-	52	female	No	married	Yes	Illiterate	Yes	Yes		Agree	Agree	Agree	Disagree	Agree	Disagree	Disagree	Disagree	Disagree	Disagree	Disagree	Disagree		Reject	Reject	Adopt	Didn’t try	Didn’t try			Adopt		1	0	0	0	1	1	0	3	42.8571	0	2		1	1
153		dakahleia	Lower	20-	24	male	No	single	No	Secondary or Diploma	No	Yes		Agree	Agree	Agree	Agree	Agree	Agree	Agree	Agree	Agree	Agree	Agree	Agree		Reject	Reject		Try	Didn’t try	Reject	Adopt	Adopt		1	1	1	0	1	1	0	5	71.4286	1	3		1	1
154		dakahleia	Lower	<=19	17	male	Yes	single	No	Preparatory	No	Yes		Agree	Agree	Agree	Agree	Disagree	Agree	Agree	Agree	Disagree	Agree	Agree	Agree		Reject	Reject		Didn’t try	Didn’t try	Didn’t try	Adopt	Adopt		1	1	1	1	1	1	0	6	85.7143	1	4		1	1
155		dakahleia	Lower	50-	52	male	No	married	Yes	Illiterate	Yes	Yes		Disagree	Disagree	Disagree	Disagree	Disagree	Agree	Disagree	Disagree	Disagree	Disagree	Agree	Disagree		Reject	Adopt		Reject	Adopt	Didn’t try	Didn’t try	Adopt		0	0	0	1	0	0	0	1	14.2857	0	1		1	0
156		dakahleia	Lower	40-	42	female	No	married	Yes	Preparatory	Yes	Yes		Disagree	Agree	Disagree	Disagree	Disagree	Agree	Agree	Agree	Disagree	Disagree	Disagree	Disagree		Reject	Reject	Adopt	Didn’t try	Didn’t try			Reject		1	1	1	1	0	1	0	5	71.4286	1	3		1	1
157		dakahleia	Lower	20-	24	male	No	single	No	Secondary or Diploma	No	Yes		Agree	Agree	Disagree	Disagree	Agree	Agree	Agree	Agree	Agree	Disagree	Disagree	Disagree		Reject	Adopt		Reject	Adopt	Didn’t try	Reject	Adopt		1	1	1	0	1	1	0	5	71.4286	1	3		1	1
158		dakahleia	Lower	20-	21	female	No	single	No	Secondary or Diploma	No	No		Disagree	Disagree	Disagree	Disagree	Agree	Disagree	Disagree	Disagree	Disagree	Disagree	Agree	Disagree		Reject	Reject	Adopt	Didn’t try	Didn’t try					0	1	1	1	1	1	0	5	71.4286	1	3		1	1
159		dakahleia	Lower	<=19	14	female	Yes	single	No	Preparatory	No	No		Agree	Agree	Agree	Disagree	Agree	Agree	Agree	Agree	Disagree	Disagree	Disagree	Disagree		Reject	Reject	Adopt		Didn’t try					0	1	0	0	1	1	1	4	57.1429	1	3		1	0
160		dakahleia	Lower	50-	52	male	No	married	Yes	Illiterate	Yes	Yes		Agree	Agree	Disagree	Disagree	Agree	Agree	Agree	Disagree	Agree	Agree	Agree	Agree		Reject	Adopt		Didn’t try	Adopt	Didn’t try	Adopt	Reject		1	1	1	1	1	1	0	6	85.7143	1	4		1	1
161		dakahleia	Lower	40-	48	female	No	married	Yes	Illiterate	Yes	No		Agree	Disagree	Disagree	Disagree	Disagree	Disagree	Disagree	Disagree	Disagree	Disagree	Disagree	Disagree		Reject	Reject	Adopt	Didn’t try	Didn’t try					1	0	0	0	0	0	0	1	14.2857	0	1		0	1
162		dakahleia	Lower	20-	25	female	No	single	No	University or more	No	Yes		Agree	Agree	Agree	Disagree	Agree	Agree	Agree	Agree	Agree	Agree	Agree	Agree		Reject	Reject	Reject	Didn’t try	Didn’t try			Reject		1	1	1	1	1	1	1	7	100	1	4		1	1
163		dakahleia	Lower	<=19	19	female	Yes	married	Yes	Secondary or Diploma	Yes	No		Agree	Disagree	Disagree	Disagree	Agree	Agree	Agree	Agree	Agree	Disagree	Agree	Agree		Reject	Reject	Reject	Didn’t try	Didn’t try					1	1	1	1	1	1	0	6	85.7143	1	4		1	1
164		dakahleia	Lower	50-	57	female	No	widdow	No	Read and write	No	No		Agree	Agree	Agree	Disagree	Agree	Agree	Agree	Agree	Disagree	Agree	Agree	Disagree		Adopt	Reject	Adopt	Adopt	Didn’t try					1	0	1	1	1	0	0	4	57.1429	1	3		1	1
165		dakahleia	Lower	<=19	18	female	Yes	single	No	Secondary or Diploma	No	Yes		Agree	Disagree	Disagree	Disagree	Agree	Agree	Disagree	Disagree	Disagree	Disagree	Agree	Disagree		Reject	Reject	Adopt	Didn’t try	Didn’t try			Reject		1	1	1	1	1	1	0	6	85.7143	1	4		1	1
166		dakahleia	Lower	40-	42	female	No	married	Yes	Secondary or Diploma	Yes	Yes		Disagree	Disagree	Disagree	Disagree	Disagree	Disagree	Disagree	Disagree	Agree	Disagree	Disagree	Disagree		Reject	Reject	Reject	Didn’t try	Didn’t try			Adopt		1	1	1	1	1	1	0	6	85.7143	1	4		1	1
167		dakahleia	Lower	<=19	15	female	Yes	single	No	Preparatory	No	Yes		Disagree	Agree	Agree	Disagree	Agree	Agree	Agree	Disagree	Agree	Disagree	Disagree	Disagree		Reject	Adopt	Reject	Didn’t try	Adopt			Reject		1	1	1	1	1	1	0	6	85.7143	1	4		1	1
168		dakahleia	Lower	>=60	70	female	No	widdow	No	Illiterate	No	Yes		Disagree	Disagree	Disagree	Disagree	Disagree	Disagree	Disagree	Disagree	Disagree	Disagree	Disagree	Disagree		Reject	Reject	Adopt	Didn’t try	Didn’t try			Adopt		0	0	0	0	0	0	0	0	0	0	1		1	0
169		dakahleia	Lower	50-	52	male	No	married	Yes	Read and write	Yes	No		Disagree	Disagree	Disagree	Disagree	Disagree	Disagree	Disagree	Disagree	Disagree	Disagree	Disagree	Disagree		Reject	Adopt		Didn’t try	Adopt	Didn’t try	Adopt			0	0	0	0	0	0	0	0	0	0	1		1	1
170		dakahleia	Lower	40-	46	female	No	married	Yes	Secondary or Diploma	Yes	Yes		Agree	Disagree	Disagree	Disagree	Agree	Agree	Agree	Agree	Agree	Agree	Disagree	Disagree		Reject	Reject	Reject	Didn’t try	Didn’t try			Reject		1	1	0	1	1	1	0	5	71.4286	1	3		0	0
171		dakahleia	Lower	20-	20	female	No	single	No	Secondary or Diploma	No	No		Disagree	Disagree	Disagree	Disagree	Disagree	Disagree	Disagree	Disagree	Disagree	Disagree	Disagree	Disagree		Reject	Reject	Reject	Didn’t try	Didn’t try					0	0	0	0	0	0	0	0	0	0	1		1	1
172		dakahleia	Lower	<=19	17	male	Yes	single	No	Secondary or Diploma	No	Yes		Agree	Agree	Agree	Disagree	Disagree	Disagree	Disagree	Disagree	Disagree	Disagree	Disagree	Disagree		Reject	Reject		Didn’t try	Didn’t try	Didn’t try	Adopt	Reject		0	1	0	1	0	1	0	3	42.8571	0	2		1	1
173		dakahleia	Lower	30-	35	male	No	married	Yes	Illiterate	Yes	Yes		Agree	Disagree	Agree	Agree	Agree	Agree	Agree	Agree	Agree	Disagree	Disagree	Agree		Reject	Reject		Didn’t try	Didn’t try	Didn’t try	Adopt	Try		1	1	1	1	1	0	0	5	71.4286	1	3		1	1
174		dakahleia	Lower	30-	32	female	No	married	Yes	Illiterate	Yes	Yes		Agree	Disagree	Agree	Disagree	Agree	Agree	Agree	Disagree	Disagree	Disagree	Agree	Disagree		Reject	Adopt	Reject	Didn’t try	Adopt			Reject		1	1	1	1	1	0	0	5	71.4286	1	3		1	1
175		dakahleia	Lower	<=19	15	female	Yes	single	No	Preparatory	No	Yes		Agree	Disagree	Agree	Disagree	Agree	Agree	Agree	Disagree	Agree	Agree	Disagree	Disagree		Reject	Reject	Reject	Didn’t try	Didn’t try			Adopt		1	1	1	1	1	1	0	6	85.7143	1	4		1	1
176		dakahleia	Lower	40-	44	male	No	married	Yes	Illiterate	Yes	No		Agree	Agree	Agree	Agree	Agree	Agree	Agree	Agree	Agree	Agree	Agree	Agree		Reject	Reject		Didn’t try	Didn’t try	Didn’t try	Adopt			1	1	1	1	1	0	1	6	85.7143	1	4		1	1
177		dakahleia	Lower	30-	34	female	No	married	Yes	Secondary or Diploma	Yes	No		Agree	Disagree	Disagree	Disagree	Agree	Disagree	Agree	Agree	Agree	Disagree	Disagree	Agree		Reject	Reject	Reject	Didn’t try	Didn’t try					1	1	0	1	1	0	1	5	71.4286	1	3		1	1
178		dakahleia	Lower	<=19	12	male	Yes	single	No	Preparatory	No	Yes		Disagree	Disagree	Disagree	Agree	Disagree	Agree	Agree	Agree	Agree	Disagree	Disagree	Agree		Adopt	Adopt			Adopt	Didn’t try	Reject	Reject		1	1	1	1	0	0	0	4	57.1429	1	3		0	1
179		dakahleia	Lower	<=19	12	male	Yes	single	No	Preparatory	No	Yes		Agree	Agree	Agree	Agree	Agree	Agree	Agree	Disagree	Agree	Disagree	Agree	Agree		Reject	Reject			Didn’t try	Didn’t try	Reject	Adopt		1	1	1	1	1	1	1	7	100	1	4		0	1
180		dakahleia	Lower	30-	33	male	No	married	Yes	Secondary or Diploma	Yes	Yes		Agree	Agree	Disagree	Disagree	Agree	Agree	Agree	Disagree	Disagree	Disagree	Agree	Agree		Reject	Adopt		Reject	Adopt	Didn’t try	Reject	Reject		1	1	1	1	1	1	1	7	100	1	4		1	1
181		dakahleia	Lower	30-	32	female	No	married	Yes	Secondary or Diploma	Yes	No		Agree	Agree	Agree	Disagree	Agree	Agree	Agree	Disagree	Agree	Agree	Disagree	Disagree		Reject	Reject	Adopt	Didn’t try	Didn’t try					1	0	0	1	1	1	0	4	57.1429	1	3		1	1
182		dakahleia	Lower	40-	40	female	No	married	Yes	Illiterate	Yes	Yes		Disagree	Agree	Disagree	Disagree	Agree	Agree	Agree	Disagree	Agree	Disagree	Disagree	Agree		Reject	Reject	Reject	Didn’t try	Didn’t try			Reject		1	1	1	1	1	1	1	7	100	1	4		1	1
183		dakahleia	Lower	20-	20	male	No	single	No	Secondary or Diploma	No	Yes		Disagree	Disagree	Disagree	Disagree	Disagree	Agree	Agree	Disagree	Disagree	Agree	Agree	Agree		Reject	Adopt		Reject	Adopt	Didn’t try	Reject	Reject		1	1	1	1	1	1	1	7	100	1	4		1	1
184		dakahleia	Lower	<=19	15	female	Yes	single	No	Preparatory	No	Yes		Disagree	Agree	Disagree	Disagree	Agree	Agree	Disagree	Disagree	Disagree	Agree	Agree	Disagree		Reject	Reject	Adopt	Didn’t try	Didn’t try			Reject		1	1	1	1	1	1	0	6	85.7143	1	4		1	1
185		dakahleia	Lower	40-	45	male	No	married	Yes	Read and write	Yes	No		Agree	Disagree	Disagree	Disagree	Disagree	Agree	Agree	Disagree	Agree	Disagree	Disagree	Disagree		Reject	Adopt		Didn’t try	Adopt	Didn’t try	Adopt			1	1	1	1	1	1	1	7	100	1	4		1	1
186		dakahleia	Lower	30-	38	female	No	married	Yes	Secondary or Diploma	Yes	No		Disagree	Disagree	Disagree	Disagree	Disagree	Agree	Agree	Disagree	Disagree	Disagree	Disagree	Disagree		Reject	Reject	Reject	Didn’t try	Didn’t try					1	0	0	1	1	0	1	4	57.1429	1	3		1	1
187		dakahleia	Lower	<=19	17	female	Yes	single	No	Preparatory	No	No		Disagree	Disagree	Disagree	Disagree	Disagree	Agree	Agree	Disagree	Disagree	Disagree	Disagree	Disagree		Reject	Reject	Adopt	Didn’t try	Didn’t try					1	0	0	1	0	1	1	4	57.1429	1	3		1	1
188		dakahleia	Lower	40-	43	male	No	married	Yes	Secondary or Diploma	Yes	No		Agree	Disagree	Disagree	Disagree	Disagree	Disagree	Disagree	Disagree	Disagree	Disagree	Disagree	Disagree		Reject	Reject		Try	Didn’t try	Reject	Adopt			1	0	0	0	0	0	0	1	14.2857	0	1		0	1
189		dakahleia	Lower	30-	35	female	No	married	Yes	Secondary or Diploma	Yes	No		Disagree	Disagree	Disagree	Disagree	Disagree	Disagree	Disagree	Disagree	Disagree	Disagree	Disagree	Disagree		Reject	Reject	Reject	Didn’t try	Didn’t try					0	0	0	1	0	0	0	1	14.2857	0	1		0	1
190		dakahleia	Lower	<=19	16	female	Yes	single	No	Secondary or Diploma	No	No		Agree	Disagree	Agree	Agree	Disagree	Disagree	Agree	Disagree	Agree	Disagree	Disagree	Disagree		Reject	Reject	Reject	Didn’t try	Didn’t try					1	1	1	1	0	0	0	4	57.1429	1	3		0	0
191		dakahleia	Lower	50-	57	male	No	married	Yes	Read and write	Yes	No		Agree	Agree	Agree	Disagree	Agree	Agree	Disagree	Agree	Agree	Agree	Disagree	Agree		Reject	Reject		Didn’t try	Didn’t try	Didn’t try	Adopt			1	1	1	1	1	1	0	6	85.7143	1	4		1	1
192		dakahleia	Lower	50-	56	female	No	married	Yes	Illiterate	Yes	No		Disagree	Disagree	Disagree	Disagree	Disagree	Disagree	Disagree	Disagree	Disagree	Disagree	Disagree	Disagree		Reject	Adopt	Adopt	Didn’t try	Adopt					0	0	0	1	0	0	0	1	14.2857	0	1		0	1
193		dakahleia	Lower	40-	46	male	No	married	Yes	Illiterate	Yes	Yes		Agree	Agree	Disagree	Disagree	Disagree	Agree	Agree	Disagree	Agree	Agree	Agree	Disagree		Adopt	Reject		Adopt	Didn’t try	Didn’t try	Adopt	Try		1	1	0	1	1	1	0	5	71.4286	1	3		1	1
194		dakahleia	Lower	40-	41	female	No	married	Yes	Read and write	Yes	No		Agree	Agree	Agree	Disagree	Agree	Agree	Agree	Agree	Agree	Agree	Agree	Agree		Reject	Reject	Adopt	Didn’t try	Didn’t try					1	1	1	1	0	1	0	5	71.4286	1	3		1	0
195		dakahleia	Lower	50-	50	male	No	married	Yes	Read and write	Yes	Yes		Agree	Agree	Agree	Disagree	Agree	Agree	Agree	Disagree	Agree	Agree	Agree	Disagree		Reject	Adopt		Didn’t try	Adopt	Didn’t try	Adopt	Adopt		1	1	1	0	1	1	0	5	71.4286	1	3		0	1
196		dakahleia	Lower	50-	50	female	No	married	Yes	Illiterate	Yes	Yes		Agree	Agree	Agree	Agree	Agree	Disagree	Agree	Agree	Agree	Agree	Agree	Agree		Adopt	Adopt	Reject	Adopt	Adopt			Adopt		1	1	1	1	1	1	0	6	85.7143	1	4		1	0
197		dakahleia	Lower	<=19	12	female	Yes	single	No	Primary	No	Yes		Agree	Agree	Agree	Disagree	Agree	Agree	Agree	Agree	Agree	Disagree	Disagree	Disagree		Reject	Reject	Reject		Didn’t try			Try		1	1	1	1	1	1	0	6	85.7143	1	4		1	1
198		dakahleia	Lower	20-	20	female	No	single	No	Preparatory	No	Yes		Agree	Agree	Agree	Disagree	Agree	Agree	Agree	Agree	Agree	Agree	Agree	Disagree		Adopt	Reject	Reject	Adopt	Didn’t try			Reject		1	1	1	1	0	1	0	5	71.4286	1	3		1	1
199		dakahleia	Lower	>=60	75	female	No	married	Yes	Read and write	Yes	Yes		Agree	Agree	Agree	Disagree	Disagree	Agree	Agree	Agree	Agree	Disagree	Agree	Agree		Try	Reject	Reject	Didn’t try	Didn’t try			Reject		1	1	1	1	1	0	0	5	71.4286	1	3		1	1
200		dakahleia	Lower	50-	55	male	No	married	Yes	Illiterate	Yes	Yes		Agree	Disagree	Disagree	Disagree	Agree	Agree	Agree	Agree	Disagree	Agree	Agree	Disagree		Adopt	Adopt		Adopt	Adopt	Didn’t try	Adopt	Adopt		0	1	0	1	1	0	0	3	42.8571	0	2		1	1
201		dakahleia	Lower	40-	40	female	No	married	Yes	Illiterate	Yes	No		Disagree	Agree	Agree	Disagree	Agree	Agree	Agree	Agree	Disagree	Disagree	Disagree	Agree		Try	Adopt	Adopt	Didn’t try	Adopt					1	1	1	1	0	1	0	5	71.4286	1	3		1	1
202		dakahleia	Lower	50-	57	male	No	married	Yes	Read and write	Yes	Yes		Disagree	Disagree	Disagree	Disagree	Disagree	Agree	Disagree	Disagree	Disagree	Disagree	Disagree	Disagree		Reject	Reject		Didn’t try	Didn’t try	Didn’t try	Adopt	Adopt		1	1	0	0	0	0	0	2	28.5714	0	2		1	0
203		dakahleia	Lower	50-	53	female	No	married	Yes	Read and write	Yes	No		Agree	Disagree	Agree	Disagree	Disagree	Agree	Agree	Disagree	Disagree	Disagree	Disagree	Disagree		Adopt	Adopt	Adopt	Adopt	Adopt					1	1	1	1	0	1	0	5	71.4286	1	3		1	1
204		dakahleia	Lower	20-	27	male	No	single	No	University or more	No	No		Agree	Disagree	Disagree	Disagree	Disagree	Agree	Disagree	Disagree	Disagree	Agree	Disagree	Disagree		Reject	Adopt		Reject	Adopt	Didn’t try	Didn’t try			1	1	0	1	1	1	0	5	71.4286	1	3		1	1
205		dakahleia	Lower	30-	31	male	No	married	Yes	Read and write	Yes	Yes		Disagree	Disagree	Disagree	Disagree	Agree	Agree	Disagree	Disagree	Disagree	Disagree	Disagree	Disagree		Reject	Reject		Try	Didn’t try	Reject	Adopt	Adopt		1	1	1	1	1	1	0	6	85.7143	1	4		1	1
206		dakahleia	Lower	20-	27	female	No	married	Yes	Secondary or Diploma	Yes	No		Disagree	Disagree	Disagree	Disagree	Agree	Agree	Disagree	Disagree	Disagree	Disagree	Disagree	Disagree		Reject	Adopt	Adopt	Didn’t try	Adopt					1	1	1	1	0	1	0	5	71.4286	1	3		1	1
207		dakahleia	Lower	30-	32	male	No	married	Yes	Read and write	Yes	Yes		Agree	Agree	Agree	Agree	Agree	Agree	Agree	Agree	Agree	Agree	Agree	Agree		Reject	Reject		Didn’t try	Reject	Didn’t try	Adopt	Adopt		1	1	1	1	1	1	0	6	85.7143	1	4		1	1
208		dakahleia	Lower	20-	25	female	No	married	Yes	Secondary or Diploma	Yes	Yes		Agree	Agree	Disagree	Disagree	Agree	Disagree	Agree	Agree	Disagree	Disagree	Disagree	Disagree		Reject	Adopt	Adopt	Didn’t try	Adopt			Adopt		1	1	1	1	0	1	0	5	71.4286	1	3		1	1
209		dakahleia	Lower	20-	24	male	No	married	Yes	Secondary or Diploma	Yes	Yes		Disagree	Disagree	Disagree	Disagree	Disagree	Agree	Agree	Disagree	Disagree	Disagree	Disagree	Disagree		Reject	Reject		Didn’t try	Didn’t try	Didn’t try	Adopt	Reject		1	1	0	1	1	1	0	5	71.4286	1	3		1	1
210		dakahleia	Lower	<=19	19	female	Yes	married	Yes	Secondary or Diploma	Yes	No		Agree	Agree	Agree	Disagree	Disagree	Disagree	Agree	Disagree	Disagree	Disagree	Disagree	Disagree		Reject	Reject	Adopt	Didn’t try	Didn’t try					1	1	0	1	0	1	0	4	57.1429	1	3		1	1
211		dakahleia	Lower	30-	31	male	No	married	Yes	University or more	Yes	No		Agree	Agree	Disagree	Disagree	Agree	Disagree	Disagree	Disagree	Agree	Disagree	Disagree	Disagree		Reject	Reject		Didn’t try	Didn’t try	Didn’t try	Adopt			1	1	0	1	0	1	0	4	57.1429	1	3		1	1
212		dakahleia	Lower	20-	24	female	No	married	Yes	University or more	Yes	Yes		Disagree	Disagree	Disagree	Disagree	Disagree	Disagree	Disagree	Disagree	Disagree	Disagree	Disagree	Disagree		Adopt	Adopt	Adopt	Adopt	Adopt			Adopt		1	1	1	1	0	1	0	5	71.4286	1	3		1	1
213		dakahleia	Lower	40-	45	female	No	married	Yes	Preparatory	Yes	Yes		Disagree	Disagree	Disagree	Disagree	Agree	Agree	Agree	Disagree	Disagree	Disagree	Disagree	Disagree		Adopt	Adopt	Adopt	Adopt	Adopt			Adopt		1	1	1	1	1	1	1	7	100	1	4		1	1
214		dakahleia	Lower	<=19	18	male	Yes	single	No	Secondary or Diploma	No	No		Agree	Agree	Agree	Agree	Agree	Disagree	Agree	Agree	Disagree	Agree	Disagree	Disagree		Reject	Reject		Didn’t try	Didn’t try	Didn’t try	Adopt			1	1	1	1	1	1	0	6	85.7143	1	4		1	1
215		dakahleia	Lower	20-	26	male	No	married	Yes	University or more	Yes	No		Agree	Agree	Disagree	Disagree	Agree	Agree	Agree	Disagree	Disagree	Disagree	Disagree	Disagree		Reject	Adopt		Reject	Adopt	Didn’t try	Didn’t try			1	1	1	1	0	1	0	5	71.4286	1	3		1	1
216		dakahleia	Lower	20-	24	female	No	married	Yes	Secondary or Diploma	Yes	No		Agree	Agree	Disagree	Disagree	Agree	Disagree	Agree	Disagree	Disagree	Disagree	Disagree	Disagree		Adopt	Adopt	Adopt	Adopt	Adopt					1	1	1	1	0	1	0	5	71.4286	1	3		1	1
217		dakahleia	Lower	50-	52	female	No	married	Yes	Read and write	Yes	Yes		Agree	Disagree	Disagree	Disagree	Agree	Agree	Agree	Disagree	Agree	Disagree	Disagree	Disagree		Adopt	Adopt	Adopt	Adopt	Adopt			Reject		1	1	0	1	0	1	0	4	57.1429	1	3		1	1
218		dakahleia	Lower	20-	28	male	No	single	No	Secondary or Diploma	No	Yes		Disagree	Agree	Disagree	Agree	Disagree	Agree	Disagree	Disagree	Disagree	Disagree	Disagree	Disagree		Reject	Reject		Didn’t try	Didn’t try	Didn’t try	Adopt	Adopt		1	1	0	1	1	1	0	5	71.4286	1	3		1	0
219		dakahleia	Lower	30-	36	male	No	married	Yes	Secondary or Diploma	Yes	No		Agree	Agree	Disagree	Disagree	Disagree	Agree	Agree	Agree	Agree	Disagree	Disagree	Disagree		Reject	Adopt		Reject	Adopt	Try	Didn’t try			1	1	0	1	1	1	0	5	71.4286	1	3		1	1
220		dakahleia	Lower	30-	31	female	No	married	Yes	Secondary or Diploma	Yes	No		Agree	Agree	Disagree	Disagree	Disagree	Agree	Agree	Agree	Disagree	Disagree	Disagree	Disagree		Reject	Adopt	Adopt	Didn’t try	Adopt					1	1	1	1	1	1	0	6	85.7143	1	4		1	1
221		dakahleia	Lower	20-	27	male	No	married	Yes	Illiterate	Yes	Yes		Disagree	Agree	Agree	Disagree	Disagree	Disagree	Agree	Agree	Disagree	Agree	Disagree	Disagree		Reject	Reject		Didn’t try	Try	Try	Adopt	Reject		1	0	0	1	1	1	0	4	57.1429	1	3		1	0
222		dakahleia	Lower	20-	24	female	No	married	Yes	Illiterate	Yes	Yes		Agree	Agree	Agree	Disagree	Agree	Disagree	Agree	Agree	Agree	Agree	Disagree	Disagree		Reject	Reject	Reject	Didn’t try	Try			Reject		1	1	0	1	1	0	0	4	57.1429	1	3		1	1
223		dakahleia	Lower	50-	58	male	No	married	Yes	Read and write	Yes	Yes		Agree	Agree	Agree	Agree	Agree	Agree	Agree	Agree	Agree	Agree	Agree	Agree		Reject	Reject		Didn’t try	Didn’t try	Didn’t try	Adopt	Adopt		1	1	0	1	1	1	0	5	71.4286	1	3		1	1
224		dakahleia	Lower	40-	48	female	No	married	Yes	Primary	Yes	Yes		Disagree	Agree	Agree	Agree	Disagree	Disagree	Agree	Agree	Disagree	Disagree	Agree	Disagree		Adopt	Reject	Reject	Adopt	Try			Adopt		1	0	0	1	0	1	0	3	42.8571	0	2		0	1
225		dakahleia	Lower	30-	33	female	No	married	Yes	Secondary or Diploma	Yes	Yes		Agree	Agree	Disagree	Disagree	Disagree	Disagree	Agree	Agree	Disagree	Disagree	Disagree	Disagree		Reject	Reject	Adopt	Didn’t try	Didn’t try			Reject		0	1	0	1	0	1	0	3	42.8571	0	2		1	1
226		dakahleia	Lower	<=19	10	male	Yes	single	No	Primary	No	No		Disagree	Disagree	Disagree	Disagree	Disagree	Disagree	Disagree	Disagree	Disagree	Disagree	Disagree	Disagree		Reject	Reject			Try	Try	Try			0	0	0	0	0	0	0	0	0	0	1		0	0
227		dakahleia	Lower	20-	24	female	No	married	Yes	Secondary or Diploma	Yes	Yes		Agree	Agree	Agree	Disagree	Disagree	Agree	Agree	Agree	Agree	Disagree	Disagree	Disagree		Adopt	Reject	Reject	Adopt	Try			Reject		1	1	0	1	1	1	0	5	71.4286	1	3		0	1
228		dakahleia	Lower	40-	40	male	No	married	Yes	Secondary or Diploma	Yes	No		Agree	Agree	Disagree	Disagree	Disagree	Agree	Agree	Agree	Disagree	Disagree	Agree	Agree		Reject	Reject		Reject	Didn’t try	Didn’t try	Didn’t try			1	1	0	1	0	0	0	3	42.8571	0	2		0	1
229		dakahleia	Lower	30-	35	female	No	married	Yes	Secondary or Diploma	Yes	Yes		Agree	Agree	Agree	Agree	Agree	Disagree	Agree	Agree	Disagree	Agree	Agree	Disagree		Reject	Reject	Reject	Didn’t try	Didn’t try			Reject		1	1	1	0	0	1	0	4	57.1429	1	3		1	1
230		dakahleia	Lower	>=60	67	male	No	married	Yes	Read and write	Yes	Yes		Agree	Agree	Agree	Disagree	Disagree	Disagree	Disagree	Agree	Disagree	Disagree	Disagree	Disagree		Reject	Reject		Try	Try	Try	Adopt	Adopt		0	0	0	1	1	1	0	3	42.8571	0	2		0	0
231		dakahleia	Lower	>=60	60	female	No	married	Yes	Illiterate	Yes	Yes		Disagree	Agree	Agree	Disagree	Disagree	Disagree	Disagree	Disagree	Disagree	Disagree	Disagree	Disagree		Reject	Reject	Adopt	Didn’t try	Try			Try		1	0	0	0	0	1	0	2	28.5714	0	2		0	0
232		dakahleia	Lower	>=60	60	male	No	married	Yes	Illiterate	Yes	Yes		Agree	Agree	Agree	Agree	Disagree	Disagree	Agree	Agree	Agree	Agree	Disagree	Agree		Reject	Adopt		Reject	Adopt	Didn’t try	Didn’t try	Reject		1	1	1	1	1	1	0	6	85.7143	1	4		0	1
233		dakahleia	Lower	50-	55	female	No	married	Yes	Read and write	Yes	No		Agree	Agree	Agree	Agree	Agree	Agree	Agree	Agree	Agree	Agree	Agree	Agree		Reject	Adopt	Adopt	Didn’t try	Adopt					1	1	1	1	1	1	0	6	85.7143	1	4		0	1
234		dakahleia	Lower	20-	20	female	No	married	Yes	Read and write	Yes	Yes		Agree	Disagree	Agree	Agree	Agree	Agree	Agree	Agree	Agree	Disagree	Agree	Agree		Adopt	Adopt	Adopt	Adopt	Adopt			Adopt		1	1	1	1	1	1	0	6	85.7143	1	4		1	1
235		dakahleia	Lower	30-	32	male	No	married	Yes	Primary	Yes	Yes		Agree	Agree	Disagree	Disagree	Agree	Disagree	Agree	Agree	Disagree	Disagree	Disagree	Disagree		Reject	Reject		Reject	Didn’t try	Didn’t try	Reject	Reject		1	0	1	1	1	1	0	5	71.4286	1	3		1	1
236		dakahleia	Lower	20-	27	female	No	married	Yes	Secondary or Diploma	Yes	No		Agree	Agree	Disagree	Disagree	Agree	Disagree	Agree	Disagree	Disagree	Disagree	Disagree	Disagree		Adopt	Reject	Adopt	Adopt	Didn’t try					1	0	1	1	1	1	0	5	71.4286	1	3		1	1
237		dakahleia	Lower	>=60	64	male	No	married	Yes	University or more	Yes	No		Agree	Agree	Disagree	Disagree	Disagree	Disagree	Disagree	Disagree	Agree	Disagree	Disagree	Disagree		Adopt	Adopt		Adopt	Adopt	Adopt	Adopt			1	0	0	1	1	1	0	4	57.1429	1	3		1	1
238		dakahleia	Lower	50-	54	female	No	married	Yes	Illiterate	Yes	Yes		Agree	Agree	Agree	Agree	Agree	Agree	Agree	Agree	Agree	Agree	Disagree	Agree		Adopt	Reject	Try	Adopt	Reject			Reject		1	0	0	1	1	1	1	5	71.4286	1	3		1	1
239		dakahleia	Lower	20-	20	male	No	single	No	University or more	No	Yes		Disagree	Agree	Disagree	Disagree	Disagree	Agree	Disagree	Disagree	Agree	Disagree	Disagree	Disagree		Reject	Reject		Didn’t try	Reject	Didn’t try	Adopt	Try		1	1	1	1	1	1	0	6	85.7143	1	4		1	1
240		dakahleia	Lower	30-	30	male	No	married	Yes	Preparatory	Yes	Yes		Disagree	Disagree	Disagree	Disagree	Disagree	Disagree	Disagree	Disagree	Disagree	Disagree	Disagree	Disagree		Reject	Reject		Didn’t try	Didn’t try	Didn’t try	Adopt	Reject		1	1	0	1	0	1	1	5	71.4286	1	3		0	0
241		dakahleia	Lower	20-	27	female	No	married	Yes	Illiterate	Yes	No		Disagree	Disagree	Agree	Agree	Agree	Disagree	Agree	Agree	Disagree	Agree	Agree	Agree		Reject	Adopt	Adopt	Didn’t try	Adopt					1	1	1	1	1	0	0	5	71.4286	1	3		0	1
242		dakahleia	Lower	>=60	63	male	No	married	Yes	Primary	Yes	Yes		Agree	Agree	Disagree	Disagree	Disagree	Agree	Agree	Agree	Agree	Disagree	Disagree	Disagree		Reject	Reject		Didn’t try	Didn’t try	Didn’t try	Adopt	Try		1	1	1	1	0	1	0	5	71.4286	1	3		1	1
243		dakahleia	Lower	40-	45	female	No	married	Yes	Illiterate	Yes	No		Disagree	Agree	Agree	Agree	Agree	Agree	Agree	Agree	Agree	Disagree	Agree	Agree		Reject	Reject	Adopt	Didn’t try	Didn’t try					1	1	0	0	0	1	1	4	57.1429	1	3		1	1
244		dakahleia	Lower	20-	22	male	No	single	No	University or more	No	Yes		Agree	Agree	Disagree	Disagree	Agree	Disagree	Disagree	Disagree	Disagree	Disagree	Disagree	Disagree		Reject	Reject		Reject	Didn’t try	Didn’t try	Reject	Adopt		1	0	1	1	0	1	0	4	57.1429	1	3		1	1
245		dakahleia	Lower	<=19	12	male	Yes	single	No	Primary	No	No		Agree	Agree	Agree	Agree	Disagree	Agree	Agree	Agree	Agree	Disagree	Disagree	Disagree		Adopt	Adopt			Adopt	Adopt	Didn’t try			1	1	1	0	0	1	0	4	57.1429	1	3		0	1
246		dakahleia	Lower	30-	31	male	No	married	Yes	University or more	Yes	Yes		Agree	Agree	Disagree	Disagree	Agree	Disagree	Disagree	Disagree	Disagree	Disagree	Agree	Disagree		Reject	Reject		Didn’t try	Didn’t try	Didn’t try	Adopt	Reject		1	0	1	1	0	1	0	4	57.1429	1	3		0	1
247		dakahleia	Lower	20-	28	female	No	married	Yes	University or more	Yes	Yes		Agree	Agree	Disagree	Disagree	Agree	Disagree	Agree	Agree	Disagree	Disagree	Disagree	Disagree		Adopt	Adopt	Reject	Adopt	Adopt			Try		1	1	1	1	1	1	0	6	85.7143	1	4		1	1
248		dakahleia	Lower	40-	40	male	No	married	Yes	University or more	Yes	Yes		Disagree	Disagree	Disagree	Disagree	Agree	Agree	Disagree	Disagree	Disagree	Disagree	Disagree	Disagree		Reject	Try		Reject	Didn’t try	Didn’t try	Didn’t try	Adopt		1	1	1	1	0	1	1	6	85.7143	1	4		1	1
249		dakahleia	Lower	30-	34	female	No	married	Yes	University or more	Yes	Yes		Disagree	Disagree	Disagree	Disagree	Agree	Disagree	Disagree	Disagree	Disagree	Disagree	Disagree	Disagree		Try	Reject	Reject	Didn’t try	Didn’t try			Reject		1	1	1	1	0	1	0	5	71.4286	1	3		1	1
250		dakahleia	Lower	<=19	11	male	Yes	single	No	Primary	No	Yes		Agree	Disagree	Disagree	Disagree	Agree	Agree	Disagree	Agree	Disagree	Disagree	Disagree	Disagree		Try	Adopt			Adopt	Didn’t try	Didn’t try	Reject		1	0	1	1	0	1	0	4	57.1429	1	3		1	1
251		dakahleia	Lower	30-	36	male	No	married	Yes	University or more	Yes	Yes		Disagree	Disagree	Disagree	Disagree	Agree	Agree	Disagree	Disagree	Disagree	Disagree	Agree	Disagree		Reject	Reject		Reject	Didn’t try	Didn’t try	Try	Reject		1	1	1	1	0	1	1	6	85.7143	1	4		1	1
252		dakahleia	Lower	20-	29	female	No	married	Yes	University or more	Yes	Yes		Agree	Agree	Disagree	Disagree	Agree	Agree	Agree	Disagree	Disagree	Disagree	Agree	Agree		Reject	Reject	Reject	Didn’t try	Didn’t try			Adopt		1	0	0	1	0	1	0	3	42.8571	0	2		1	1
253		dakahleia	Lower	40-	43	male	No	married	Yes	Secondary or Diploma	Yes	Yes		Disagree	Agree	Disagree	Disagree	Disagree	Disagree	Disagree	Disagree	Disagree	Agree	Agree	Disagree		Reject	Adopt		Reject	Adopt	Didn’t try	Didn’t try	Reject		1	1	1	1	0	1	0	5	71.4286	1	3		1	1
254		dakahleia	Lower	30-	34	female	No	married	Yes	Secondary or Diploma	Yes	Yes		Agree	Agree	Disagree	Disagree	Disagree	Disagree	Disagree	Disagree	Agree	Disagree	Disagree	Disagree		Reject	Reject	Adopt	Didn’t try	Didn’t try			Reject		1	1	1	1	0	1	0	5	71.4286	1	3		1	1
255		dakahleia	Lower	<=19	16	male	Yes	single	No	Secondary or Diploma	No	No		Disagree	Agree	Agree	Disagree	Disagree	Disagree	Disagree	Disagree	Disagree	Disagree	Disagree	Disagree		Reject	Reject		Reject	Didn’t try	Didn’t try	Try			1	0	0	1	0	1	0	3	42.8571	0	2		1	1
256		dakahleia	Lower	<=19	13	female	Yes	single	No	Preparatory	No	No		Agree	Agree	Disagree	Agree	Disagree	Agree	Agree	Agree	Agree	Disagree	Agree	Agree		Reject	Reject	Adopt		Didn’t try					1	1	0	1	0	1	0	4	57.1429	1	3		0	1
257		dakahleia	Lower	>=60	70	male	No	married	Yes	Secondary or Diploma	Yes	Yes		Agree	Agree	Agree	Disagree	Agree	Agree	Agree	Disagree	Agree	Disagree	Agree	Agree		Reject	Adopt		Reject	Adopt	Didn’t try	Didn’t try	Adopt		1	1	0	1	0	1	0	4	57.1429	1	3		1	1
258		dakahleia	Lower	50-	55	female	No	married	Yes	University or more	Yes	No		Disagree	Agree	Disagree	Agree	Disagree	Agree	Disagree	Disagree	Disagree	Disagree	Agree	Disagree		Reject	Reject	Adopt	Didn’t try	Didn’t try					1	1	0	1	0	1	0	4	57.1429	1	3		1	1
259		dakahleia	Lower	>=60	63	male	No	married	Yes	Primary	Yes	Yes		Agree	Agree	Agree	Disagree	Agree	Agree	Agree	Agree	Disagree	Disagree	Disagree	Disagree		Reject	Reject		Didn’t try	Didn’t try	Didn’t try	Adopt	Adopt		1	0	1	1	1	1	1	6	85.7143	1	4		1	1
260		dakahleia	Lower	40-	48	female	No	married	Yes	Read and write	Yes	No		Agree	Agree	Agree	Disagree	Agree	Agree	Agree	Agree	Agree	Agree	Agree	Agree		Reject	Reject	Reject	Didn’t try	Didn’t try					1	1	1	1	1	1	1	7	100	1	4		1	1
261		dakahleia	Lower	<=19	18	male	Yes	single	No	University or more	No	No		Agree	Agree	Agree	Disagree	Disagree	Agree	Agree	Agree	Agree	Agree	Agree	Agree		Reject	Adopt		Didn’t try	Adopt	Didn’t try	Adopt			1	1	1	1	1	1	0	6	85.7143	1	4		1	1
262		dakahleia	Lower	20-	28	male	No	married	Yes	Secondary or Diploma	Yes	No		Agree	Agree	Disagree	Disagree	Agree	Agree	Agree	Disagree	Disagree	Disagree	Disagree	Disagree		Reject	Adopt		Didn’t try	Adopt	Didn’t try	Adopt			1	1	1	1	1	1	0	6	85.7143	1	4		1	1
263		dakahleia	Lower	20-	25	female	No	married	Yes	Secondary or Diploma	Yes	Yes		Disagree	Disagree	Agree	Disagree	Disagree	Disagree	Agree	Disagree	Agree	Agree	Agree	Disagree		Reject	Adopt	Reject	Didn’t try	Adopt			Adopt		1	1	1	0	1	0	0	4	57.1429	1	3		1	1
264		dakahleia	Lower	>=60	68	male	No	married	Yes	Read and write	Yes	Yes		Agree	Agree	Agree	Disagree	Agree	Agree	Agree	Agree	Disagree	Disagree	Disagree	Disagree		Reject	Adopt		Didn’t try	Adopt	Didn’t try	Adopt	Adopt		1	1	1	1	1	1	0	6	85.7143	1	4		1	1
265		dakahleia	Lower	>=60	60	female	No	married	Yes	Illiterate	Yes	No		Agree	Disagree	Agree	Disagree	Agree	Agree	Agree	Agree	Disagree	Agree	Agree	Agree		Reject	Adopt	Try	Didn’t try	Adopt					1	1	0	1	1	1	1	6	85.7143	1	4		1	1
266		dakahleia	Lower	20-	20	male	No	single	No	University or more	No	Yes		Disagree	Agree	Disagree	Disagree	Disagree	Agree	Disagree	Disagree	Disagree	Agree	Disagree	Disagree		Reject	Adopt		Didn’t try	Adopt	Didn’t try	Adopt	Adopt		1	1	0	1	1	1	1	6	85.7143	1	4		1	1
267		dakahleia	Lower	30-	32	male	No	married	Yes	Secondary or Diploma	Yes	Yes		Agree	Agree	Disagree	Disagree	Disagree	Disagree	Agree	Agree	Disagree	Disagree	Disagree	Disagree		Reject	Reject		Didn’t try	Didn’t try	Didn’t try	Adopt	Adopt		1	0	0	0	1	1	0	3	42.8571	0	2		0	0
268		dakahleia	Lower	20-	22	female	No	married	Yes	Secondary or Diploma	Yes	Yes		Disagree	Disagree	Disagree	Disagree	Disagree	Disagree	Disagree	Disagree	Disagree	Disagree	Agree	Disagree		Reject	Reject	Reject	Didn’t try	Didn’t try			Reject		1	1	0	1	1	1	0	5	71.4286	1	3		1	1
269		dakahleia	Lower	>=60	60	male	No	married	Yes	Read and write	Yes	Yes		Agree	Agree	Disagree	Disagree	Agree	Agree	Agree	Agree	Disagree	Agree	Agree	Disagree		Reject	Adopt		Didn’t try	Adopt	Didn’t try	Didn’t try	Reject		1	1	1	1	1	1	1	7	100	1	4		1	1
270		dakahleia	Lower	50-	50	female	No	married	Yes	Illiterate	Yes	Yes		Agree	Agree	Agree	Disagree	Agree	Agree	Agree	Agree	Disagree	Agree	Disagree	Disagree		Reject	Adopt	Reject	Didn’t try	Adopt			Adopt		1	1	1	1	1	1	1	7	100	1	4		1	1
271		dakahleia	Lower	<=19	16	female	Yes	single	No	Secondary or Diploma	No	Yes		Agree	Agree	Agree	Agree	Disagree	Agree	Agree	Agree	Agree	Agree	Agree	Agree		Adopt	Reject	Reject	Adopt	Didn’t try			Reject		1	1	1	0	1	1	0	5	71.4286	1	3		1	1
272		dakahleia	Lower	<=19	11	female	Yes	single	No	Preparatory	No	Yes		Disagree	Disagree	Agree	Agree	Disagree	Disagree	Disagree	Disagree	Disagree	Disagree	Agree	Disagree		Adopt	Reject	Adopt		Didn’t try			Reject		1	1	0	1	1	0	0	4	57.1429	1	3		0	1
273		dakahleia	Lower	40-	41	male	No	married	Yes	Secondary or Diploma	Yes	Yes		Agree	Agree	Disagree	Disagree	Disagree	Disagree	Agree	Disagree	Disagree	Disagree	Agree	Disagree		Reject	Adopt		Reject	Adopt	Try	Didn’t try	Reject		1	1	0	1	1	1	1	6	85.7143	1	4		1	0
274		dakahleia	Lower	30-	30	female	No	married	Yes	Read and write	Yes	Yes		Agree	Agree	Disagree	Disagree	Disagree	Agree	Agree	Disagree	Disagree	Disagree	Disagree	Disagree		Reject	Adopt	Reject	Didn’t try	Adopt			Adopt		1	1	1	0	1	1	0	5	71.4286	1	3		1	1
275		dakahleia	Lower	<=19	10	male	Yes	single	No	Primary	No	No		Disagree	Agree	Disagree	Disagree	Disagree	Agree	Agree	Agree	Disagree	Disagree	Disagree	Disagree		Reject	Reject			Didn’t try	Didn’t try	Didn’t try			1	1	1	1	1	1	0	6	85.7143	1	4		1	1
276		dakahleia	Lower	50-	51	male	No	married	Yes	Illiterate	Yes	Yes		Disagree	Disagree	Disagree	Disagree	Disagree	Disagree	Disagree	Disagree	Disagree	Disagree	Disagree	Disagree		Reject	Reject		Try	Try	Adopt	Try	Reject		0	0	0	0	0	0	0	0	0	0	1		0	0
277		dakahleia	Lower	50-	52	female	No	married	Yes	Illiterate	Yes	Yes		Agree	Agree	Agree	Agree	Agree	Agree	Agree	Agree	Agree	Agree	Agree	Disagree		Reject	Reject	Adopt	Didn’t try	Didn’t try			Reject		1	1	1	1	0	1	0	5	71.4286	1	3		1	1
278		dakahleia	Lower	30-	32	male	No	married	Yes	Secondary or Diploma	Yes	Yes		Agree	Agree	Disagree	Disagree	Disagree	Disagree	Agree	Disagree	Disagree	Disagree	Agree	Disagree		Reject	Reject		Didn’t try	Didn’t try	Didn’t try	Adopt	Reject		1	1	1	1	0	1	0	5	71.4286	1	3		0	1
279		dakahleia	Lower	20-	23	female	No	married	Yes	Secondary or Diploma	Yes	No		Agree	Agree	Agree	Agree	Agree	Agree	Agree	Agree	Disagree	Disagree	Agree	Disagree		Reject	Reject	Reject	Didn’t try	Didn’t try					1	1	0	1	1	0	0	4	57.1429	1	3		1	1
280		dakahleia	Lower	20-	27	male	No	married	Yes	University or more	Yes	Yes		Disagree	Disagree	Disagree	Disagree	Agree	Agree	Agree	Disagree	Disagree	Agree	Agree	Disagree		Adopt	Adopt		Adopt	Adopt	Didn’t try	Adopt	Adopt		1	0	1	0	0	1	0	3	42.8571	0	2		1	1
281		dakahleia	Lower	20-	20	female	No	married	Yes	Secondary or Diploma	Yes	Yes		Agree	Agree	Disagree	Agree	Agree	Agree	Disagree	Agree	Disagree	Disagree	Disagree	Disagree		Reject	Reject	Adopt	Didn’t try	Didn’t try			Adopt		1	1	1	1	0	1	0	5	71.4286	1	3		1	1
282		dakahleia	Lower	30-	35	male	No	married	Yes	Secondary or Diploma	Yes	Yes		Disagree	Disagree	Disagree	Disagree	Agree	Agree	Agree	Disagree	Disagree	Disagree	Agree	Disagree		Reject	Adopt		Didn’t try	Adopt	Didn’t try	Try	Reject		1	1	1	1	1	1	0	6	85.7143	1	4		1	0
283		dakahleia	Lower	20-	26	female	No	married	Yes	University or more	Yes	Yes		Agree	Agree	Agree	Agree	Agree	Agree	Agree	Agree	Agree	Disagree	Disagree	Disagree		Adopt	Reject	Adopt	Adopt	Didn’t try			Adopt		1	1	1	1	0	1	0	5	71.4286	1	3		1	1
284		dakahleia	Lower	40-	48	male	No	married	Yes	Illiterate	Yes	No		Disagree	Agree	Disagree	Disagree	Disagree	Disagree	Disagree	Agree	Disagree	Disagree	Agree	Disagree		Adopt	Adopt		Adopt	Adopt	Didn’t try	Adopt			1	0	0	1	1	1	0	4	57.1429	1	3		1	1
285		dakahleia	Lower	40-	43	female	No	married	Yes	Read and write	Yes	Yes		Agree	Agree	Agree	Agree	Agree	Agree	Agree	Agree	Disagree	Disagree	Agree	Agree		Reject	Reject	Try	Didn’t try	Didn’t try			Adopt		1	1	0	1	1	1	0	5	71.4286	1	3		1	1
286		dakahleia	Lower	30-	38	male	No	married	Yes	Primary	Yes	Yes		Disagree	Disagree	Disagree	Disagree	Disagree	Agree	Agree	Disagree	Disagree	Disagree	Agree	Disagree		Reject	Reject		Didn’t try	Didn’t try	Didn’t try	Adopt	Adopt		1	1	1	1	0	1	0	5	71.4286	1	3		0	1
287		dakahleia	Lower	30-	30	female	No	married	Yes	Illiterate	Yes	No		Agree	Agree	Agree	Disagree	Agree	Agree	Agree	Agree	Agree	Disagree	Agree	Agree		Reject	Reject	Adopt	Didn’t try	Didn’t try					1	1	1	1	1	1	0	6	85.7143	1	4		1	1
288		dakahleia	Lower	30-	36	male	No	married	Yes	Secondary or Diploma	Yes	Yes		Disagree	Disagree	Disagree	Disagree	Agree	Disagree	Disagree	Disagree	Disagree	Disagree	Agree	Agree		Adopt	Adopt		Adopt	Adopt	Didn’t try	Adopt	Reject		1	1	1	1	1	1	0	6	85.7143	1	4		0	1
289		dakahleia	Lower	20-	28	female	No	married	Yes	Secondary or Diploma	Yes	Yes		Disagree	Disagree	Disagree	Disagree	Agree	Agree	Disagree	Disagree	Agree	Disagree	Disagree	Disagree		Adopt	Reject	Adopt	Adopt	Didn’t try			Adopt		1	1	1	1	0	0	0	4	57.1429	1	3		1	1
290		dakahleia	Lower	20-	29	male	No	married	Yes	Primary	Yes	Yes		Agree	Agree	Agree	Agree	Agree	Agree	Agree	Agree	Disagree	Disagree	Agree	Agree		Adopt	Adopt		Adopt	Adopt	Didn’t try	Try	Reject		1	1	0	1	1	1	1	6	85.7143	1	4		0	1
291		dakahleia	Lower	20-	26	female	No	married	Yes	Read and write	Yes	No		Agree	Agree	Agree	Disagree	Disagree	Agree	Agree	Disagree	Agree	Disagree	Agree	Agree		Adopt	Adopt	Reject	Adopt	Adopt					1	0	0	1	0	1	1	4	57.1429	1	3		1	1
292		dakahleia	Lower	30-	32	male	No	married	Yes	Illiterate	Yes	Yes		Agree	Agree	Agree	Agree	Agree	Agree	Agree	Agree	Agree	Agree	Agree	Agree		Adopt	Adopt		Adopt	Adopt	Adopt	Adopt	Reject		1	1	1	1	1	1	1	7	100	1	4		0	1
293		dakahleia	Lower	20-	28	female	No	married	Yes	Illiterate	Yes	Yes		Agree	Agree	Agree	Agree	Agree	Agree	Agree	Agree	Disagree	Disagree	Disagree	Disagree		Adopt	Adopt	Adopt	Adopt	Adopt			Adopt		1	1	1	1	0	1	0	5	71.4286	1	3		1	1
294		dakahleia	Lower	30-	32	male	No	married	Yes	Primary	Yes	Yes		Disagree	Disagree	Disagree	Disagree	Disagree	Agree	Disagree	Disagree	Disagree	Disagree	Agree	Agree		Adopt	Adopt		Adopt	Adopt	Didn’t try	Adopt	Reject		1	1	0	1	1	1	1	6	85.7143	1	4		1	1
295		dakahleia	Lower	20-	28	female	No	married	Yes	Primary	Yes	Yes		Agree	Disagree	Disagree	Disagree	Agree	Agree	Agree	Disagree	Disagree	Disagree	Disagree	Agree		Adopt	Adopt	Adopt	Adopt	Adopt			Adopt		1	1	1	0	0	1	0	4	57.1429	1	3		1	1
296		dakahleia	Lower	20-	28	male	No	married	Yes	Secondary or Diploma	Yes	Yes		Disagree	Disagree	Disagree	Disagree	Disagree	Disagree	Disagree	Disagree	Disagree	Disagree	Disagree	Disagree		Adopt	Adopt		Adopt	Adopt	Didn’t try	Didn’t try	Adopt		1	1	0	1	1	1	0	5	71.4286	1	3		1	1
297		dakahleia	Lower	20-	22	female	No	married	Yes	Secondary or Diploma	Yes	Yes		Agree	Agree	Agree	Disagree	Disagree	Agree	Agree	Agree	Agree	Agree	Agree	Disagree		Adopt	Adopt	Adopt	Adopt	Adopt			Reject		1	1	0	1	0	1	0	4	57.1429	1	3		1	1
298		dakahleia	Lower	40-	49	male	No	married	Yes	University or more	Yes	No		Agree	Agree	Agree	Agree	Disagree	Agree	Agree	Agree	Disagree	Disagree	Disagree	Disagree		Adopt	Adopt		Adopt	Adopt	Didn’t try	Adopt			1	1	1	1	1	1	0	6	85.7143	1	4		0	1
299		dakahleia	Lower	30-	39	female	No	married	Yes	Illiterate	Yes	Yes		Agree	Agree	Agree	Agree	Agree	Agree	Agree	Agree	Disagree	Agree	Agree	Agree		Adopt	Adopt	Adopt	Adopt	Adopt			Adopt		1	1	1	1	0	1	0	5	71.4286	1	3		1	1
300		dakahleia	Lower	40-	44	male	No	married	Yes	Illiterate	Yes	Yes		Agree	Agree	Disagree	Disagree	Disagree	Agree	Agree	Agree	Disagree	Disagree	Disagree	Disagree		Reject	Reject		Reject	Didn’t try	Didn’t try	Reject	Reject		1	1	1	1	0	1	0	5	71.4286	1	3		0	1
301		dakahleia	Lower	40-	43	female	No	married	Yes	Primary	Yes	Yes		Agree	Agree	Agree	Agree	Disagree	Agree	Agree	Agree	Agree	Agree	Agree	Agree		Reject	Adopt	Reject	Didn’t try	Adopt			Adopt		1	1	1	1	1	1	0	6	85.7143	1	4		1	1
302		dakahleia	Lower	<=19	11	male	Yes	single	No	Primary	No	Yes		Agree	Agree	Agree	Agree	Disagree	Agree	Agree	Agree	Agree	Disagree	Disagree	Disagree		Adopt	Adopt			Adopt	Didn’t try	Try	Adopt		1	1	0	1	1	1	0	5	71.4286	1	3		1	0
303		dakahleia	Lower	40-	43	male	No	married	Yes	Read and write	Yes	Yes		Agree	Disagree	Disagree	Disagree	Agree	Agree	Agree	Agree	Disagree	Disagree	Disagree	Disagree		Adopt	Adopt		Adopt	Adopt	Didn’t try	Adopt	Adopt		1	1	1	1	0	1	0	5	71.4286	1	3		1	1
304		dakahleia	Lower	30-	31	female	No	married	Yes	Read and write	Yes	Yes		Disagree	Disagree	Disagree	Disagree	Agree	Agree	Disagree	Disagree	Disagree	Disagree	Disagree	Disagree		Adopt	Adopt	Reject	Adopt	Adopt			Reject		1	1	1	1	0	1	1	6	85.7143	1	4		1	1
305		dakahleia	Lower	<=19	14	male	Yes	single	No	Preparatory	No	Yes		Disagree	Agree	Disagree	Disagree	Disagree	Agree	Disagree	Disagree	Disagree	Disagree	Disagree	Disagree		Adopt	Adopt			Adopt	Didn’t try	Adopt	Reject		1	1	1	1	0	1	0	5	71.4286	1	3		1	1
306		dakahleia	Lower	50-	58	male	No	married	Yes	Secondary or Diploma	Yes	Yes		Agree	Agree	Agree	Disagree	Agree	Agree	Agree	Agree	Disagree	Agree	Disagree	Agree		Adopt	Reject		Adopt	Didn’t try	Didn’t try	Reject	Reject		1	1	1	1	1	1	1	7	100	1	4		1	1
307		dakahleia	Lower	30-	37	female	No	married	Yes	Illiterate	Yes	Yes		Agree	Agree	Disagree	Agree	Agree	Agree	Agree	Disagree	Disagree	Disagree	Disagree	Disagree		Adopt	Adopt	Adopt	Adopt	Adopt			Try		1	1	1	1	0	1	0	5	71.4286	1	3		1	1
308		dakahleia	Lower	20-	24	female	No	single	No	Secondary or Diploma	No	No		Disagree	Agree	Disagree	Disagree	Disagree	Agree	Agree	Disagree	Agree	Disagree	Agree	Agree		Adopt	Adopt	Adopt	Adopt	Adopt					1	1	0	1	1	1	1	6	85.7143	1	4		1	1
309		dakahleia	Lower	50-	53	male	No	married	Yes	Preparatory	Yes	Yes		Agree	Agree	Agree	Agree	Agree	Agree	Agree	Agree	Agree	Agree	Agree	Agree		Reject	Reject		Didn’t try	Didn’t try	Didn’t try	Adopt	Adopt		1	1	0	1	1	1	0	5	71.4286	1	3		1	1
310		dakahleia	Lower	40-	48	female	No	married	Yes	Illiterate	Yes	Yes		Agree	Disagree	Agree	Disagree	Disagree	Disagree	Agree	Disagree	Agree	Disagree	Disagree	Disagree		Reject	Adopt	Adopt	Didn’t try	Adopt			Reject		1	0	1	1	0	1	0	4	57.1429	1	3		1	1
311		dakahleia	Lower	<=19	17	male	Yes	single	No	Secondary or Diploma	No	Yes		Agree	Agree	Agree	Agree	Disagree	Agree	Agree	Agree	Disagree	Agree	Agree	Agree		Reject	Adopt		Reject	Adopt	Didn’t try	Try	Adopt		1	1	1	1	1	1	0	6	85.7143	1	4		0	1
312		dakahleia	Lower	50-	50	male	No	married	Yes	Secondary or Diploma	Yes	Yes		Agree	Agree	Disagree	Disagree	Disagree	Agree	Agree	Disagree	Disagree	Agree	Agree	Disagree		Adopt	Adopt		Adopt	Adopt	Didn’t try	Adopt	Adopt		1	1	0	1	1	1	0	5	71.4286	1	3		1	1
313		dakahleia	Lower	40-	42	female	No	married	Yes	University or more	Yes	Yes		Agree	Disagree	Disagree	Disagree	Agree	Agree	Agree	Agree	Disagree	Agree	Disagree	Agree		Adopt	Adopt	Reject	Adopt	Adopt			Adopt		1	1	1	1	0	1	0	5	71.4286	1	3		1	1
314		dakahleia	Lower	<=19	17	female	Yes	single	No	Secondary or Diploma	No	No		Agree	Agree	Agree	Agree	Agree	Agree	Agree	Agree	Disagree	Agree	Agree	Agree		Adopt	Adopt	Reject	Adopt	Adopt					1	1	1	1	1	1	0	6	85.7143	1	4		1	1
315		dakahleia	Lower	50-	50	male	No	married	Yes	Illiterate	Yes	Yes		Agree	Agree	Disagree	Disagree	Agree	Agree	Agree	Disagree	Agree	Disagree	Agree	Agree		Reject	Reject		Try	Didn’t try	Reject	Adopt	Adopt		1	1	1	1	1	1	1	7	100	1	4		0	1
316		dakahleia	Lower	40-	48	female	No	married	Yes	Secondary or Diploma	Yes	Yes		Agree	Agree	Disagree	Disagree	Agree	Agree	Agree	Disagree	Agree	Disagree	Agree	Agree		Adopt	Adopt	Reject	Adopt	Adopt			Reject		1	1	1	1	1	1	1	7	100	1	4		1	1
317		dakahleia	Lower	<=19	18	male	Yes	single	No	University or more	No	No		Agree	Agree	Agree	Disagree	Agree	Agree	Agree	Agree	Agree	Agree	Agree	Disagree		Reject	Reject		Try	Didn’t try	Reject	Adopt			1	1	1	1	1	1	0	6	85.7143	1	4		1	1
318		dakahleia	Lower	<=19	15	female	Yes	single	No	University or more	No	No		Disagree	Agree	Disagree	Disagree	Disagree	Agree	Agree	Agree	Disagree	Agree	Disagree	Disagree		Adopt	Adopt	Reject	Adopt	Adopt					1	1	0	0	0	1	0	3	42.8571	0	2		1	1
319		dakahleia	Lower	>=60	65	male	No	married	Yes	Illiterate	Yes	Yes		Agree	Disagree	Agree	Disagree	Disagree	Agree	Agree	Disagree	Agree	Agree	Disagree	Disagree		Reject	Adopt		Didn’t try	Adopt	Didn’t try	Adopt	Adopt		1	1	1	1	0	1	0	5	71.4286	1	3		1	1
320		dakahleia	Lower	30-	37	male	No	married	Yes	University or more	Yes	No		Disagree	Disagree	Disagree	Disagree	Disagree	Disagree	Disagree	Disagree	Agree	Agree	Agree	Agree		Reject	Reject		Try	Reject	Reject	Didn’t try			1	0	1	1	1	1	0	5	71.4286	1	3		1	1
321		dakahleia	Lower	>=60	65	female	No	married	Yes	Illiterate	Yes	No		Agree	Agree	Disagree	Disagree	Disagree	Agree	Agree	Agree	Agree	Disagree	Disagree	Disagree		Reject	Reject	Try	Didn’t try	Try					0	0	0	1	1	1	0	3	42.8571	0	2		1	1
322		dakahleia	Lower	30-	35	female	No	married	Yes	Secondary or Diploma	Yes	Yes		Agree	Disagree	Disagree	Disagree	Disagree	Disagree	Agree	Disagree	Disagree	Disagree	Disagree	Disagree		Adopt	Reject	Adopt	Adopt	Didn’t try			Reject		1	0	0	0	0	1	0	2	28.5714	0	2		1	1
323		dakahleia	Lower	50-	57	male	No	married	Yes	Secondary or Diploma	Yes	Yes		Agree	Agree	Agree	Disagree	Agree	Agree	Agree	Agree	Agree	Disagree	Disagree	Disagree		Reject	Reject		Didn’t try	Didn’t try	Didn’t try	Adopt	Reject		1	1	0	1	1	1	0	5	71.4286	1	3		1	1
324		dakahleia	Lower	40-	46	female	No	married	Yes	Secondary or Diploma	Yes	No		Agree	Agree	Disagree	Disagree	Agree	Agree	Agree	Agree	Agree	Agree	Agree	Disagree		Reject	Reject	Reject	Didn’t try	Reject					1	1	1	1	1	1	1	7	100	1	4		1	1
325		dakahleia	Lower	<=19	13	female	Yes	single	No	Preparatory	No	Yes		Agree	Agree	Agree	Disagree	Agree	Disagree	Agree	Disagree	Disagree	Disagree	Disagree	Disagree		Adopt	Adopt	Reject		Adopt			Adopt		1	0	0	1	1	1	1	5	71.4286	1	3		1	1
326		dakahleia	Lower	50-	51	male	No	married	Yes	Preparatory	Yes	No		Agree	Disagree	Disagree	Disagree	Agree	Agree	Agree	Disagree	Agree	Disagree	Disagree	Agree		Reject	Reject		Didn’t try	Didn’t try	Didn’t try	Adopt			1	1	0	1	0	1	0	4	57.1429	1	3		1	1
327		dakahleia	Lower	40-	47	female	No	married	Yes	Secondary or Diploma	Yes	Yes		Agree	Agree	Agree	Disagree	Agree	Agree	Agree	Agree	Agree	Disagree	Disagree	Disagree		Reject	Adopt	Try	Didn’t try	Adopt			Adopt		1	1	0	1	1	1	1	6	85.7143	1	4		1	1
328		dakahleia	Lower	<=19	16	male	Yes	single	No	Secondary or Diploma	No	No		Agree	Disagree	Agree	Disagree	Agree	Agree	Agree	Agree	Disagree	Disagree	Agree	Agree		Reject	Reject		Reject	Didn’t try	Didn’t try	Didn’t try			1	1	1	1	1	1	0	6	85.7143	1	4		1	1
329		dakahleia	Lower	40-	47	male	No	married	Yes	Read and write	Yes	Yes		Agree	Agree	Disagree	Disagree	Agree	Agree	Agree	Disagree	Disagree	Disagree	Disagree	Disagree		Reject	Adopt		Reject	Adopt	Try	Didn’t try	Reject		1	1	1	1	0	1	0	5	71.4286	1	3		0	1
330		dakahleia	Lower	40-	40	female	No	married	Yes	Secondary or Diploma	Yes	Yes		Agree	Disagree	Disagree	Disagree	Disagree	Agree	Disagree	Disagree	Agree	Disagree	Disagree	Agree		Reject	Reject	Adopt	Didn’t try	Didn’t try			Adopt		1	0	0	1	0	1	0	3	42.8571	0	2		1	1
331		dakahleia	Lower	<=19	16	male	Yes	single	No	Secondary or Diploma	No	No		Agree	Agree	Agree	Agree	Disagree	Agree	Agree	Agree	Agree	Agree	Agree	Disagree		Reject	Adopt		Didn’t try	Adopt	Didn’t try	Adopt			1	0	0	1	0	1	0	3	42.8571	0	2		1	1
332		dakahleia	Lower	50-	54	male	No	married	Yes	Illiterate	Yes	No		Agree	Agree	Agree	Disagree	Agree	Agree	Agree	Disagree	Agree	Disagree	Disagree	Disagree		Reject	Adopt		Didn’t try	Adopt	Try	Adopt			1	1	0	1	1	1	0	5	71.4286	1	3		1	1
333		dakahleia	Lower	40-	44	female	No	married	Yes	Illiterate	Yes	Yes		Disagree	Agree	Agree	Agree	Agree	Agree	Agree	Agree	Agree	Agree	Disagree	Disagree		Reject	Reject	Reject	Didn’t try	Try			Reject		1	1	0	1	1	1	1	6	85.7143	1	4		1	1
334		dakahleia	Lower	50-	56	male	No	married	Yes	Secondary or Diploma	Yes	Yes		Agree	Agree	Agree	Disagree	Agree	Disagree	Agree	Agree	Disagree	Agree	Agree	Agree		Reject	Reject		Didn’t try	Didn’t try	Didn’t try	Adopt	Adopt		1	1	1	1	0	1	0	5	71.4286	1	3		1	1
335		dakahleia	Lower	20-	25	male	No	married	Yes	University or more	Yes	Yes		Disagree	Disagree	Disagree	Disagree	Agree	Agree	Disagree	Disagree	Disagree	Disagree	Disagree	Disagree		Reject	Reject		Didn’t try	Didn’t try	Didn’t try	Adopt	Adopt		1	1	1	1	0	1	0	5	71.4286	1	3		1	1
336		dakahleia	Lower	20-	23	female	No	married	Yes	University or more	Yes	No		Agree	Agree	Agree	Disagree	Agree	Agree	Agree	Disagree	Disagree	Agree	Agree	Agree		Reject	Reject	Adopt	Didn’t try	Didn’t try					1	1	1	1	0	1	0	5	71.4286	1	3		1	1
337		dakahleia	Lower	30-	33	female	No	married	Yes	University or more	Yes	Yes		Agree	Agree	Agree	Disagree	Agree	Agree	Agree	Agree	Disagree	Disagree	Disagree	Disagree		Reject	Adopt	Reject	Didn’t try	Adopt			Reject		1	1	1	1	0	1	0	5	71.4286	1	3		1	1
338		dakahleia	Lower	<=19	14	female	Yes	single	No	Read and write	No	No		Agree	Agree	Agree	Agree	Agree	Agree	Agree	Agree	Agree	Disagree	Agree	Agree		Reject	Reject	Reject		Didn’t try					1	1	1	1	0	1	0	5	71.4286	1	3		1	1
339		dakahleia	Lower	<=19	11	male	Yes	single	No	Read and write	No	No		Agree	Agree	Agree	Agree	Disagree	Agree	Agree	Agree	Disagree	Disagree	Disagree	Disagree		Reject	Reject			Didn’t try	Reject	Reject			1	0	0	1	0	1	0	3	42.8571	0	2		1	1
340		dakahleia	Lower	30-	37	male	No	married	Yes	Preparatory	Yes	No		Disagree	Disagree	Disagree	Disagree	Disagree	Agree	Disagree	Disagree	Disagree	Disagree	Disagree	Disagree		Reject	Reject		Didn’t try	Try	Try	Reject			1	1	0	1	0	1	0	4	57.1429	1	3		1	0
341		dakahleia	Lower	30-	30	female	No	married	Yes	Read and write	Yes	Yes		Disagree	Disagree	Disagree	Disagree	Agree	Disagree	Disagree	Disagree	Disagree	Disagree	Disagree	Disagree		Reject	Reject	Adopt	Didn’t try	Didn’t try			Adopt		1	1	0	1	0	1	0	4	57.1429	1	3		1	1
342		dakahleia	Lower	<=19	14	male	Yes	single	No	Read and write	No	No		Disagree	Agree	Agree	Disagree	Disagree	Disagree	Disagree	Disagree	Disagree	Disagree	Disagree	Disagree		Reject	Reject			Didn’t try	Didn’t try	Reject			1	0	0	1	0	1	0	3	42.8571	0	2		1	1
343		dakahleia	Lower	<=19	11	male	Yes	single	No	Read and write	No	Yes		Agree	Agree	Agree	Agree	Agree	Agree	Agree	Agree	Agree	Disagree	Agree	Agree		Reject	Reject			Didn’t try	Didn’t try	Didn’t try	Reject		1	1	1	1	1	1	0	6	85.7143	1	4		0	1
344		dakahleia	Lower	40-	43	male	No	married	Yes	Secondary or Diploma	Yes	No		Disagree	Agree	Disagree	Disagree	Agree	Agree	Agree	Disagree	Disagree	Disagree	Agree	Disagree		Reject	Reject		Didn’t try	Reject	Didn’t try	Adopt			1	1	0	1	1	1	0	5	71.4286	1	3		1	1
345		dakahleia	Lower	30-	34	female	No	married	Yes	Secondary or Diploma	Yes	Yes		Disagree	Agree	Disagree	Disagree	Agree	Agree	Agree	Disagree	Agree	Disagree	Disagree	Disagree		Reject	Adopt	Reject	Didn’t try	Adopt			Adopt		1	1	1	1	0	1	0	5	71.4286	1	3		1	1
346		dakahleia	Lower	<=19	15	male	Yes	single	No	Read and write	No	No		Agree	Agree	Disagree	Disagree	Disagree	Disagree	Disagree	Disagree	Disagree	Disagree	Disagree	Disagree		Reject	Reject		Didn’t try	Didn’t try	Didn’t try	Reject			0	0	0	1	0	1	0	2	28.5714	0	2		1	1
347		dakahleia	Lower	<=19	14	female	Yes	single	No	Read and write	No	Yes		Agree	Agree	Disagree	Disagree	Disagree	Disagree	Agree	Disagree	Disagree	Disagree	Disagree	Disagree		Reject	Reject	Reject		Didn’t try			Adopt		1	0	0	1	0	1	0	3	42.8571	0	2		1	0
348		dakahleia	Lower	30-	35	male	No	married	Yes	Secondary or Diploma	Yes	No		Disagree	Disagree	Disagree	Disagree	Agree	Disagree	Disagree	Disagree	Disagree	Disagree	Disagree	Disagree		Reject	Reject		Didn’t try	Didn’t try	Didn’t try	Adopt			1	1	1	1	0	1	0	5	71.4286	1	3		1	1
349		dakahleia	Lower	30-	31	female	No	married	Yes	Secondary or Diploma	Yes	Yes		Agree	Agree	Disagree	Disagree	Disagree	Agree	Agree	Disagree	Disagree	Disagree	Disagree	Disagree		Reject	Reject	Adopt	Didn’t try	Didn’t try			Reject		1	1	1	1	0	1	0	5	71.4286	1	3		1	1
350		dakahleia	Lower	>=60	65	male	No	married	Yes	Secondary or Diploma	Yes	No		Agree	Agree	Agree	Agree	Agree	Agree	Agree	Agree	Agree	Agree	Agree	Agree		Reject	Reject		Didn’t try	Try	Try	Adopt			1	1	1	1	0	1	0	5	71.4286	1	3		1	1
351		dakahleia	Lower	50-	54	female	No	married	Yes	Illiterate	Yes	Yes		Disagree	Disagree	Disagree	Agree	Agree	Disagree	Agree	Agree	Disagree	Agree	Agree	Disagree		Reject	Reject	Adopt	Didn’t try	Didn’t try			Adopt		1	1	0	1	0	1	0	4	57.1429	1	3		1	1
352		dakahleia	Lower	30-	34	male	No	married	Yes	Secondary or Diploma	Yes	Yes		Agree	Agree	Disagree	Disagree	Disagree	Agree	Agree	Disagree	Disagree	Disagree	Agree	Disagree		Reject	Reject		Didn’t try	Didn’t try	Didn’t try	Adopt	Reject		1	1	1	1	0	0	0	4	57.1429	1	3		1	1
353		dakahleia	Lower	20-	26	female	No	married	Yes	Secondary or Diploma	Yes	Yes		Agree	Agree	Agree	Disagree	Agree	Agree	Agree	Agree	Agree	Agree	Agree	Agree		Reject	Reject	Adopt	Didn’t try	Didn’t try			Adopt		1	1	1	1	0	1	0	5	71.4286	1	3		1	0
354		dakahleia	Lower	40-	47	male	No	married	Yes	Primary	Yes	No		Disagree	Disagree	Disagree	Disagree	Disagree	Agree	Disagree	Disagree	Disagree	Disagree	Disagree	Disagree		Reject	Reject		Reject	Try	Try	Reject			1	1	1	1	0	1	0	5	71.4286	1	3		1	1
355		dakahleia	Lower	30-	38	female	No	married	Yes	Secondary or Diploma	Yes	Yes		Disagree	Disagree	Disagree	Disagree	Disagree	Agree	Disagree	Disagree	Disagree	Disagree	Disagree	Disagree		Reject	Reject	Try	Didn’t try	Didn’t try			Adopt		1	1	1	1	0	1	0	5	71.4286	1	3		1	1
356		dakahleia	Lower	<=19	19	male	Yes	single	No	University or more	No	Yes		Disagree	Disagree	Disagree	Disagree	Disagree	Agree	Disagree	Disagree	Disagree	Disagree	Disagree	Disagree		Reject	Reject		Reject	Didn’t try	Didn’t try	Reject	Reject		1	1	1	1	0	1	0	5	71.4286	1	3		1	1
357		dakahleia	Lower	<=19	17	male	Yes	single	No	Secondary or Diploma	No	Yes		Disagree	Disagree	Agree	Agree	Disagree	Agree	Agree	Agree	Disagree	Disagree	Disagree	Disagree		Reject	Reject		Didn’t try	Didn’t try	Didn’t try	Adopt	Reject		1	1	1	1	1	1	1	7	100	1	4		1	1
358		dakahleia	Lower	<=19	13	female	Yes	single	No	Preparatory	No	Yes		Agree	Disagree	Disagree	Disagree	Disagree	Disagree	Agree	Disagree	Disagree	Disagree	Agree	Disagree		Reject	Reject	Adopt		Didn’t try			Reject		1	1	0	1	1	1	0	5	71.4286	1	3		0	1
359		dakahleia	Lower	50-	58	male	No	married	Yes	Primary	Yes	Yes		Disagree	Disagree	Disagree	Disagree	Disagree	Agree	Agree	Disagree	Agree	Agree	Agree	Agree		Reject	Reject		Reject	Try	Try	Didn’t try	Adopt		1	1	1	1	0	1	0	5	71.4286	1	3		1	1
360		dakahleia	Lower	40-	44	female	No	married	Yes	Read and write	Yes	No		Agree	Agree	Agree	Disagree	Agree	Agree	Agree	Agree	Agree	Agree	Agree	Agree		Reject	Reject	Reject	Didn’t try	Try					1	1	1	1	0	1	0	5	71.4286	1	3		1	1
361		dakahleia	Lower	<=19	15	female	Yes	single	No	Preparatory	No	No		Agree	Agree	Agree	Disagree	Agree	Agree	Agree	Agree	Disagree	Disagree	Agree	Agree		Reject	Reject	Reject	Didn’t try	Try					1	1	0	1	0	1	1	5	71.4286	1	3		0	1
362		dakahleia	Lower	<=19	13	male	Yes	single	No	Preparatory	No	Yes		Agree	Agree	Agree	Disagree	Disagree	Agree	Agree	Agree	Disagree	Disagree	Agree	Agree		Reject	Reject			Try	Try	Try	Reject		1	1	0	1	0	0	0	3	42.8571	0	2		0	1
363		dakahleia	Lower	30-	33	female	No	married	Yes	University or more	Yes	Yes		Agree	Disagree	Disagree	Disagree	Agree	Agree	Agree	Disagree	Disagree	Disagree	Agree	Agree		Reject	Reject	Adopt	Didn’t try	Didn’t try			Adopt		1	1	1	1	1	1	0	6	85.7143	1	4		1	1
364		dakahleia	Lower	<=19	15	male	Yes	single	No	Preparatory	No	No		Agree	Agree	Agree	Disagree	Agree	Agree	Agree	Agree	Disagree	Disagree	Agree	Agree		Reject	Reject		Didn’t try	Didn’t try	Didn’t try	Didn’t try			1	1	0	1	0	1	1	5	71.4286	1	3		1	1
365		dakahleia	Lower	<=19	12	male	Yes	single	No	Primary	No	No		Agree	Disagree	Agree	Disagree	Disagree	Agree	Agree	Agree	Disagree	Disagree	Disagree	Disagree		Reject	Reject			Didn’t try	Didn’t try	Didn’t try			1	0	1	1	0	1	1	5	71.4286	1	3		1	1
366		dakahleia	Lower	30-	39	male	No	married	Yes	Secondary or Diploma	Yes	Yes		Agree	Agree	Disagree	Disagree	Agree	Agree	Agree	Disagree	Disagree	Disagree	Disagree	Disagree		Reject	Reject		Didn’t try	Didn’t try	Didn’t try	Didn’t try	Reject		1	1	1	1	0	1	1	6	85.7143	1	4		1	1
367		dakahleia	Lower	20-	21	female	No	single	No	University or more	No	Yes		Agree	Agree	Disagree	Disagree	Agree	Agree	Agree	Agree	Disagree	Agree	Disagree	Disagree		Reject	Reject	Reject	Didn’t try	Didn’t try			Adopt		1	1	0	1	0	1	0	4	57.1429	1	3		1	1
368		dakahleia	Lower	<=19	16	male	Yes	single	No	Preparatory	No	Yes		Agree	Agree	Agree	Disagree	Disagree	Agree	Agree	Agree	Agree	Disagree	Disagree	Disagree		Reject	Reject		Didn’t try	Didn’t try	Didn’t try	Didn’t try	Adopt		1	1	0	1	0	0	0	3	42.8571	0	2		1	1
369		dakahleia	Lower	50-	56	male	No	married	Yes	University or more	Yes	Yes		Agree	Agree	Agree	Disagree	Agree	Disagree	Agree	Disagree	Disagree	Disagree	Disagree	Disagree		Reject	Reject		Didn’t try	Didn’t try	Didn’t try	Adopt	Adopt		1	1	1	0	0	1	0	4	57.1429	1	3		1	1
370		dakahleia	Lower	40-	49	female	No	married	Yes	University or more	Yes	Yes		Agree	Agree	Disagree	Disagree	Agree	Agree	Agree	Disagree	Disagree	Disagree	Disagree	Agree		Reject	Reject	Reject	Didn’t try	Didn’t try			Reject		1	1	1	1	0	1	1	6	85.7143	1	4		1	1
371		dakahleia	Lower	<=19	14	male	Yes	single	No	Preparatory	No	Yes		Agree	Agree	Agree	Disagree	Agree	Agree	Agree	Agree	Disagree	Agree	Disagree	Disagree		Reject	Reject			Didn’t try	Didn’t try	Adopt	Adopt		1	1	0	1	0	1	0	4	57.1429	1	3		1	1
372		dakahleia	Lower	<=19	14	female	Yes	single	No	Preparatory	No	Yes		Agree	Agree	Agree	Agree	Agree	Agree	Agree	Agree	Disagree	Disagree	Agree	Disagree		Adopt	Adopt	Reject		Adopt			Adopt		1	1	1	1	0	1	0	5	71.4286	1	3		1	1
373		dakahleia	Lower	40-	49	male	No	married	Yes	University or more	Yes	Yes		Agree	Agree	Disagree	Disagree	Agree	Agree	Agree	Disagree	Agree	Disagree	Agree	Agree		Reject	Adopt		Didn’t try	Adopt	Didn’t try	Adopt	Reject		1	1	1	1	0	1	0	5	71.4286	1	3		1	1
374		dakahleia	Lower	40-	42	female	No	married	Yes	Secondary or Diploma	Yes	Yes		Agree	Disagree	Disagree	Disagree	Agree	Agree	Agree	Disagree	Disagree	Disagree	Disagree	Disagree		Adopt	Adopt	Adopt	Adopt	Adopt			Reject		1	1	1	1	0	1	0	5	71.4286	1	3		1	1
375		dakahleia	Lower	<=19	18	male	Yes	single	No	University or more	No	No		Agree	Agree	Disagree	Disagree	Agree	Disagree	Disagree	Disagree	Disagree	Agree	Disagree	Disagree		Reject	Reject		Didn’t try	Didn’t try	Didn’t try	Adopt			1	1	1	1	0	1	0	5	71.4286	1	3		1	1
376		dakahleia	Lower	<=19	16	female	Yes	single	No	University or more	No	Yes		Agree	Agree	Agree	Agree	Disagree	Agree	Agree	Agree	Disagree	Agree	Disagree	Agree		Adopt	Adopt	Adopt	Adopt	Adopt			Reject		1	1	1	1	0	1	0	5	71.4286	1	3		1	1
377		dakahleia	Lower	>=60	84	male	No	married	Yes	Primary	Yes	Yes		Agree	Agree	Disagree	Disagree	Disagree	Agree	Agree	Disagree	Disagree	Disagree	Disagree	Disagree		Reject	Reject		Didn’t try	Try	Try	Adopt	Adopt		1	1	0	1	0	1	0	4	57.1429	1	3		0	0
378		dakahleia	Lower	>=60	70	female	No	married	Yes	Illiterate	Yes	Yes		Agree	Agree	Disagree	Disagree	Disagree	Agree	Agree	Disagree	Agree	Disagree	Disagree	Disagree		Reject	Adopt	Reject	Didn’t try	Adopt			Reject		1	0	0	1	0	1	0	3	42.8571	0	2		0	0
379		dakahleia	Lower	50-	52	female	No	married	Yes	Preparatory	Yes	Yes		Agree	Agree	Disagree	Disagree	Agree	Agree	Agree	Agree	Agree	Disagree	Agree	Agree		Reject	Reject	Reject	Didn’t try	Didn’t try			Reject		1	1	1	1	0	1	0	5	71.4286	1	3		1	1
380		dakahleia	Lower	20-	21	female	No	single	No	University or more	No	Yes		Agree	Agree	Disagree	Disagree	Agree	Agree	Agree	Disagree	Disagree	Disagree	Agree	Disagree		Reject	Adopt	Reject	Didn’t try	Adopt			Adopt		1	1	1	1	0	1	1	6	85.7143	1	4		1	1
381		dakahleia	Lower	40-	48	male	No	married	Yes	Primary	Yes	Yes		Disagree	Disagree	Disagree	Disagree	Agree	Disagree	Agree	Disagree	Disagree	Disagree	Disagree	Disagree		Reject	Adopt		Didn’t try	Adopt	Try	Adopt	Reject		1	0	1	1	0	1	0	4	57.1429	1	3		1	0
382		dakahleia	Lower	30-	35	female	No	married	Yes	Primary	Yes	No		Agree	Agree	Disagree	Disagree	Agree	Disagree	Agree	Disagree	Disagree	Disagree	Agree	Disagree		Adopt	Reject	Reject	Adopt	Didn’t try					1	1	1	1	0	1	0	5	71.4286	1	3		1	1
383		dakahleia	Lower	<=19	18	male	Yes	single	No	Secondary or Diploma	No	Yes		Disagree	Agree	Disagree	Disagree	Agree	Agree	Agree	Disagree	Disagree	Disagree	Disagree	Disagree		Adopt	Reject		Adopt	Didn’t try	Didn’t try	Adopt	Adopt		1	0	0	1	0	1	1	4	57.1429	1	3		1	1
384		dakahleia	Lower	<=19	17	female	Yes	single	No	Preparatory	No	Yes		Agree	Agree	Agree	Disagree	Disagree	Agree	Agree	Agree	Disagree	Disagree	Agree	Disagree		Reject	Adopt	Reject	Didn’t try	Adopt			Adopt		1	1	1	1	1	1	1	7	100	1	4		1	1
385		dakahleia	Lower	<=19	11	male	Yes	single	No	Read and write	No	No		Agree	Agree	Agree	Agree	Agree	Disagree	Disagree	Agree	Disagree	Disagree	Disagree	Disagree		Adopt	Reject			Didn’t try	Didn’t try	Reject			1	1	0	1	0	1	0	4	57.1429	1	3		1	1
386		dakahleia	Lower	50-	53	male	No	married	Yes	Secondary or Diploma	Yes	No		Agree	Disagree	Disagree	Disagree	Disagree	Agree	Agree	Disagree	Disagree	Disagree	Disagree	Disagree		Reject	Adopt		Didn’t try	Adopt	Didn’t try	Adopt			1	1	1	1	0	1	1	6	85.7143	1	4		1	1
387		dakahleia	Lower	50-	50	female	No	married	Yes	University or more	Yes	Yes		Disagree	Agree	Disagree	Disagree	Agree	Agree	Disagree	Disagree	Disagree	Disagree	Disagree	Agree		Reject	Adopt	Adopt	Didn’t try	Adopt			Adopt		1	1	0	1	1	1	1	6	85.7143	1	4		1	1
388		dakahleia	Lower	20-	22	male	No	single	No	University or more	No	Yes		Disagree	Disagree	Disagree	Disagree	Agree	Agree	Disagree	Agree	Disagree	Agree	Disagree	Disagree		Reject	Adopt		Didn’t try	Adopt	Didn’t try	Adopt	Adopt		1	0	0	1	1	1	0	4	57.1429	1	3		1	1
389		dakahleia	Lower	<=19	18	male	Yes	single	No	Secondary or Diploma	No	No		Disagree	Disagree	Disagree	Disagree	Disagree	Disagree	Disagree	Agree	Disagree	Disagree	Disagree	Disagree		Reject	Reject		Didn’t try	Didn’t try	Didn’t try	Adopt			1	0	0	0	0	1	0	2	28.5714	0	2		1	1
390		dakahleia	Lower	50-	55	female	No	single	No	Illiterate	No	No		Disagree	Disagree	Disagree	Disagree	Disagree	Disagree	Disagree	Disagree	Disagree	Disagree	Disagree	Disagree		Adopt	Reject	Try	Adopt	Try					0	0	0	1	0	1	0	2	28.5714	0	2		0	0
391		dakahleia	Lower	50-	52	male	No	married	Yes	Primary	Yes	Yes		Agree	Agree	Agree	Agree	Agree	Agree	Agree	Agree	Disagree	Agree	Agree	Agree		Reject	Adopt		Reject	Adopt	Didn’t try	Reject	Reject		1	1	0	1	1	1	0	5	71.4286	1	3		1	1
392		dakahleia	Lower	50-	50	female	No	married	Yes	Illiterate	Yes	Yes		Agree	Disagree	Disagree	Disagree	Disagree	Disagree	Disagree	Agree	Disagree	Disagree	Disagree	Disagree		Reject	Adopt	Adopt	Didn’t try	Adopt			Reject		1	1	0	1	0	1	0	4	57.1429	1	3		1	0
393		dakahleia	Lower	<=19	19	male	Yes	single	No	Secondary or Diploma	No	Yes		Disagree	Disagree	Disagree	Disagree	Agree	Agree	Disagree	Disagree	Disagree	Disagree	Disagree	Disagree		Reject	Reject		Didn’t try	Reject	Didn’t try	Adopt	Reject		1	0	0	1	0	0	0	2	28.5714	0	2		1	0
394		dakahleia	Lower	30-	36	male	No	married	Yes	Secondary or Diploma	Yes	Yes		Disagree	Disagree	Disagree	Disagree	Disagree	Agree	Agree	Disagree	Disagree	Disagree	Disagree	Disagree		Reject	Adopt		Didn’t try	Adopt	Didn’t try	Adopt	Reject		1	0	0	1	0	0	1	3	42.8571	0	2		1	1
395		dakahleia	Lower	30-	31	female	No	married	Yes	Secondary or Diploma	Yes	No		Agree	Disagree	Disagree	Disagree	Agree	Agree	Agree	Disagree	Agree	Disagree	Agree	Disagree		Reject	Adopt	Reject	Didn’t try	Adopt					1	1	0	1	0	1	1	5	71.4286	1	3		1	1
396		dakahleia	Lower	<=19	11	female	Yes	single	No	Read and write	No	No		Agree	Disagree	Agree	Agree	Disagree	Agree	Agree	Disagree	Disagree	Disagree	Disagree	Disagree		Reject	Adopt	Reject		Adopt					0	1	0	1	0	0	0	2	28.5714	0	2		1	1
397		dakahleia	Lower	30-	32	male	No	married	Yes	Secondary or Diploma	Yes	Yes		Agree	Agree	Agree	Disagree	Disagree	Disagree	Agree	Agree	Disagree	Disagree	Agree	Agree		Reject	Adopt		Didn’t try	Adopt	Try	Adopt	Adopt		1	1	0	1	0	1	0	4	57.1429	1	3		1	0
398		dakahleia	Lower	20-	24	female	No	married	Yes	Secondary or Diploma	Yes	Yes		Agree	Agree	Agree	Disagree	Agree	Disagree	Disagree	Disagree	Disagree	Disagree	Disagree	Disagree		Reject	Adopt	Adopt	Didn’t try	Adopt			Adopt		1	1	1	1	0	1	1	6	85.7143	1	4		1	1
399		dakahleia	Lower	40-	43	male	No	married	Yes	University or more	Yes	No		Disagree	Disagree	Disagree	Disagree	Disagree	Agree	Disagree	Disagree	Disagree	Disagree	Agree	Agree		Reject	Reject		Try	Didn’t try	Reject	Adopt			1	1	1	1	0	1	0	5	71.4286	1	3		1	1
400		dakahleia	Lower	30-	30	female	No	married	Yes	Secondary or Diploma	Yes	Yes		Disagree	Agree	Disagree	Disagree	Agree	Agree	Disagree	Agree	Disagree	Agree	Agree	Agree		Reject	Adopt	Adopt	Didn’t try	Adopt			Adopt		1	1	1	1	0	1	1	6	85.7143	1	4		1	1
401		dakahleia	Lower	50-	57	male	No	married	Yes	Illiterate	Yes	Yes		Disagree	Agree	Agree	Agree	Agree	Agree	Disagree	Agree	Disagree	Agree	Disagree	Agree		Adopt	Adopt		Adopt	Adopt	Didn’t try	Adopt	Adopt		1	1	1	1	0	1	0	5	71.4286	1	3		1	1
402		dakahleia	Lower	30-	31	female	No	single	No	Read and write	No	Yes		Agree	Disagree	Agree	Agree	Agree	Disagree	Agree	Disagree	Agree	Disagree	Disagree	Disagree		Adopt	Adopt	Adopt	Adopt	Adopt			Adopt		1	0	0	1	0	1	0	3	42.8571	0	2		1	1
403		dakahleia	Lower	50-	55	female	No	married	Yes	Illiterate	Yes	Yes		Agree	Disagree	Agree	Disagree	Agree	Disagree	Agree	Disagree	Agree	Disagree	Disagree	Disagree		Adopt	Adopt	Adopt	Adopt	Adopt			Adopt		1	0	0	1	0	1	0	3	42.8571	0	2		1	1
404		dakahleia	Lower	30-	35	female	No	widdow	No	Secondary or Diploma	No	Yes		Agree	Agree	Disagree	Disagree	Agree	Agree	Agree	Agree	Disagree	Disagree	Agree	Disagree		Adopt	Adopt	Reject	Adopt	Adopt			Adopt		1	1	1	1	1	1	1	7	100	1	4		1	1
405		dakahleia	Lower	<=19	14	female	Yes	single	No	Preparatory	No	No		Agree	Agree	Agree	Disagree	Agree	Agree	Agree	Agree	Agree	Disagree	Agree	Agree		Adopt	Adopt	Reject		Adopt					1	1	1	1	1	1	1	7	100	1	4		1	1
406		dakahleia	Lower	>=60	62	male	No	married	Yes	Read and write	Yes	Yes		Agree	Agree	Disagree	Disagree	Agree	Agree	Disagree	Disagree	Disagree	Disagree	Agree	Agree		Adopt	Adopt		Adopt	Adopt	Didn’t try	Didn’t try	Try		1	1	1	0	0	1	0	4	57.1429	1	3		1	1
407		dakahleia	Lower	50-	59	female	No	married	Yes	Illiterate	Yes	Yes		Agree	Agree	Agree	Disagree	Disagree	Disagree	Agree	Disagree	Agree	Disagree	Disagree	Agree		Adopt	Adopt	Reject	Adopt	Adopt			Try		1	0	0	0	0	1	0	2	28.5714	0	2		1	1
408		dakahleia	Lower	50-	59	male	No	married	Yes	Read and write	Yes	Yes		Agree	Agree	Agree	Agree	Agree	Agree	Agree	Agree	Disagree	Agree	Agree	Agree		Reject	Reject		Reject	Try	Try	Didn’t try	Reject		1	1	1	1	1	1	0	6	85.7143	1	4		1	1
409		dakahleia	Lower	50-	54	female	No	married	Yes	Illiterate	Yes	Yes		Agree	Agree	Agree	Agree	Agree	Agree	Agree	Agree	Agree	Agree	Agree	Agree		Reject	Reject	Try	Didn’t try	Try			Reject		1	1	1	1	1	1	1	7	100	1	4		1	1
410		dakahleia	Lower	20-	25	male	No	single	No	Preparatory	No	Yes		Agree	Agree	Disagree	Agree	Agree	Disagree	Agree	Agree	Agree	Disagree	Agree	Disagree		Reject	Reject		Didn’t try	Didn’t try	Didn’t try	Adopt	Adopt		1	0	1	1	0	1	1	5	71.4286	1	3		1	1
411		dakahleia	Lower	<=19	19	female	Yes	single	No	Secondary or Diploma	No	Yes		Agree	Agree	Disagree	Disagree	Disagree	Disagree	Agree	Agree	Agree	Disagree	Disagree	Disagree		Reject	Reject	Adopt	Didn’t try	Didn’t try			Reject		1	0	0	1	1	1	0	4	57.1429	1	3		1	1
412		dakahleia	Lower	50-	53	male	No	married	Yes	Read and write	Yes	No		Agree	Agree	Agree	Disagree	Agree	Agree	Agree	Disagree	Agree	Agree	Agree	Agree		Reject	Reject		Try	Try	Try	Adopt			1	1	1	1	1	1	0	6	85.7143	1	4		0	1
413		dakahleia	Lower	50-	53	female	No	married	Yes	Illiterate	Yes	Yes		Agree	Agree	Agree	Agree	Agree	Agree	Agree	Agree	Disagree	Agree	Agree	Agree		Reject	Reject	Reject	Didn’t try	Try			Adopt		1	1	0	1	1	1	0	5	71.4286	1	3		0	1
414		dakahleia	Lower	20-	26	female	No	Divorced	No	Read and write	No	Yes		Agree	Agree	Agree	Agree	Agree	Agree	Agree	Agree	Disagree	Agree	Agree	Agree		Adopt	Adopt	Reject	Adopt	Adopt			Reject		1	1	0	1	1	1	0	5	71.4286	1	3		0	1
415		dakahleia	Lower	<=19	19	male	Yes	single	No	Read and write	No	No		Agree	Agree	Disagree	Disagree	Agree	Agree	Agree	Agree	Disagree	Disagree	Disagree	Disagree		Reject	Reject		Try	Try	Try	Adopt			1	1	0	1	1	1	0	5	71.4286	1	3		0	1
416		dakahleia	Lower	20-	21	female	No	single	No	Secondary or Diploma	No	Yes		Agree	Agree	Disagree	Disagree	Agree	Agree	Agree	Agree	Disagree	Disagree	Disagree	Disagree		Adopt	Adopt	Reject	Adopt	Adopt			Adopt		1	1	0	1	1	1	0	5	71.4286	1	3		1	1
417		dakahleia	Lower	40-	48	male	No	married	Yes	University or more	Yes	No		Disagree	Disagree	Disagree	Disagree	Disagree	Disagree	Disagree	Disagree	Disagree	Disagree	Agree	Disagree		Reject	Reject		Didn’t try	Didn’t try	Adopt	Adopt			1	1	1	0	0	1	0	4	57.1429	1	3		1	1
418		dakahleia	Lower	30-	38	female	No	married	Yes	University or more	Yes	Yes		Disagree	Disagree	Disagree	Disagree	Agree	Disagree	Disagree	Disagree	Disagree	Disagree	Agree	Agree		Adopt	Adopt	Adopt	Adopt	Adopt			Adopt		1	1	1	1	0	1	1	6	85.7143	1	4		1	1
419		dakahleia	Lower	20-	25	female	No	married	Yes	Secondary or Diploma	Yes	Yes		Agree	Agree	Disagree	Disagree	Agree	Disagree	Disagree	Disagree	Disagree	Agree	Agree	Disagree		Adopt	Adopt	Adopt	Adopt	Adopt			Try		1	0	1	1	1	1	0	5	71.4286	1	3		1	1
420		dakahleia	Lower	30-	35	male	No	married	Yes	University or more	Yes	Yes		Agree	Disagree	Disagree	Disagree	Disagree	Agree	Agree	Disagree	Disagree	Disagree	Disagree	Disagree		Reject	Reject		Didn’t try	Try	Try	Adopt	Adopt		0	1	0	1	1	1	0	4	57.1429	1	3		1	1
421		dakahleia	Lower	20-	25	female	No	married	Yes	Secondary or Diploma	Yes	Yes		Agree	Disagree	Disagree	Disagree	Disagree	Agree	Agree	Disagree	Disagree	Disagree	Disagree	Disagree		Reject	Reject	Reject	Didn’t try	Try			Reject		0	1	0	1	1	1	0	4	57.1429	1	3		1	1
422		dakahleia	Lower	20-	25	female	No	married	Yes	University or more	Yes	Yes		Disagree	Disagree	Disagree	Disagree	Agree	Agree	Disagree	Disagree	Disagree	Disagree	Disagree	Disagree		Reject	Reject	Adopt	Didn’t try	Didn’t try			Adopt		1	1	1	1	0	1	0	5	71.4286	1	3		1	1
423		dakahleia	Lower	40-	45	male	No	married	Yes	Illiterate	Yes	Yes		Disagree	Disagree	Disagree	Disagree	Disagree	Disagree	Agree	Disagree	Disagree	Disagree	Disagree	Disagree		Reject	Reject		Reject	Didn’t try	Didn’t try	Reject	Try		1	1	0	1	0	1	0	4	57.1429	1	3		1	1
424		dakahleia	Lower	20-	29	female	No	married	Yes	Secondary or Diploma	Yes	Yes		Agree	Agree	Disagree	Disagree	Disagree	Agree	Disagree	Disagree	Disagree	Disagree	Disagree	Disagree		Adopt	Reject	Adopt	Adopt	Didn’t try			Adopt		1	1	0	1	0	1	0	4	57.1429	1	3		1	1
425		dakahleia	Lower	30-	38	male	No	married	Yes	University or more	Yes	No		Agree	Agree	Disagree	Agree	Agree	Agree	Agree	Disagree	Disagree	Agree	Agree	Disagree		Reject	Reject		Didn’t try	Reject	Didn’t try	Adopt			1	1	1	1	0	1	0	5	71.4286	1	3		1	1
426		dakahleia	Lower	30-	30	female	No	married	Yes	Secondary or Diploma	Yes	Yes		Agree	Agree	Disagree	Disagree	Agree	Agree	Agree	Disagree	Disagree	Agree	Disagree	Disagree		Reject	Reject	Reject	Didn’t try	Didn’t try			Reject		1	1	0	1	0	1	0	4	57.1429	1	3		1	1
427		dakahleia	Lower	30-	38	female	No	married	Yes	University or more	Yes	Yes		Agree	Agree	Agree	Agree	Agree	Agree	Agree	Agree	Agree	Agree	Agree	Agree		Reject	Reject	Adopt	Didn’t try	Didn’t try			Adopt		1	1	1	1	0	1	0	5	71.4286	1	3		1	1
428		dakahleia	Lower	<=19	12	male	Yes	single	No	Read and write	No	No		Agree	Agree	Agree	Disagree	Disagree	Agree	Agree	Agree	Agree	Disagree	Disagree	Disagree		Adopt	Adopt			Adopt	Didn’t try	Didn’t try			1	0	0	1	0	1	1	4	57.1429	1	3		0	0
429		dakahleia	Lower	30-	38	male	No	married	Yes	University or more	Yes	Yes		Disagree	Agree	Disagree	Disagree	Agree	Agree	Disagree	Disagree	Disagree	Disagree	Agree	Agree		Reject	Reject		Didn’t try	Didn’t try	Didn’t try	Adopt	Reject		1	1	0	1	1	1	0	5	71.4286	1	3		1	1
430		dakahleia	Lower	30-	35	female	No	married	Yes	University or more	Yes	Yes		Agree	Agree	Disagree	Disagree	Agree	Agree	Disagree	Disagree	Disagree	Agree	Agree	Agree		Adopt	Adopt	Adopt	Adopt	Adopt			Reject		1	1	1	1	0	1	0	5	71.4286	1	3		1	1
431		dakahleia	Lower	40-	49	male	No	married	Yes	University or more	Yes	Yes		Agree	Agree	Agree	Agree	Agree	Disagree	Agree	Agree	Disagree	Disagree	Disagree	Disagree		Adopt	Adopt		Adopt	Adopt	Try	Didn’t try	Adopt		1	1	0	1	1	1	0	5	71.4286	1	3		0	0
432		dakahleia	Lower	30-	38	female	No	married	Yes	Secondary or Diploma	Yes	No		Agree	Agree	Agree	Disagree	Agree	Disagree	Agree	Agree	Agree	Disagree	Disagree	Disagree		Adopt	Adopt	Adopt	Adopt	Adopt					1	1	0	1	0	1	0	4	57.1429	1	3		1	1
433		dakahleia	Lower	>=60	74	female	No	married	Yes	Illiterate	Yes	No		Agree	Disagree	Disagree	Disagree	Disagree	Agree	Agree	Disagree	Agree	Disagree	Disagree	Disagree		Reject	Adopt	Reject	Didn’t try	Adopt					1	0	0	1	0	0	0	2	28.5714	0	2		1	0
434		dakahleia	Lower	<=19	19	male	Yes	single	No	University or more	No	Yes		Agree	Agree	Disagree	Disagree	Agree	Agree	Disagree	Disagree	Disagree	Disagree	Agree	Agree		Reject	Reject		Didn’t try	Didn’t try	Didn’t try	Adopt	Reject		1	1	0	1	0	1	0	4	57.1429	1	3		1	1
435		dakahleia	Lower	<=19	16	male	Yes	single	No	Secondary or Diploma	No	No		Agree	Agree	Agree	Agree	Agree	Agree	Agree	Agree	Agree	Agree	Disagree	Disagree		Reject	Reject		Reject	Didn’t try	Didn’t try	Didn’t try			1	1	0	1	1	1	0	5	71.4286	1	3		1	1
436		dakahleia	Lower	<=19	10	male	Yes	single	No	Primary	No	Yes		Agree	Agree	Disagree	Agree	Agree	Agree	Agree	Agree	Disagree	Agree	Disagree	Disagree		Reject	Reject			Didn’t try	Didn’t try	Didn’t try	Reject		1	1	0	1	1	1	0	5	71.4286	1	3		1	1
437		dakahleia	Lower	40-	45	male	No	married	Yes	Primary	Yes	Yes		Agree	Agree	Disagree	Disagree	Agree	Agree	Agree	Disagree	Disagree	Agree	Agree	Agree		Reject	Adopt		Didn’t try	Adopt	Didn’t try	Adopt	Adopt		1	1	1	1	0	1	1	6	85.7143	1	4		1	1
438		dakahleia	Lower	30-	38	female	No	married	Yes	Primary	Yes	Yes		Agree	Agree	Agree	Disagree	Agree	Disagree	Agree	Disagree	Disagree	Agree	Agree	Agree		Reject	Reject	Reject	Didn’t try	Reject			Reject		1	0	0	1	0	1	0	3	42.8571	0	2		0	1
439		dakahleia	Lower	<=19	14	female	Yes	single	No	Preparatory	No	Yes		Agree	Agree	Agree	Agree	Agree	Agree	Agree	Agree	Agree	Agree	Agree	Agree		Reject	Reject	Reject		Reject			Reject		1	1	1	1	0	1	1	6	85.7143	1	4		0	1
440		dakahleia	Lower	50-	59	male	No	married	Yes	Secondary or Diploma	Yes	Yes		Agree	Agree	Disagree	Disagree	Agree	Agree	Agree	Disagree	Agree	Agree	Agree	Agree		Reject	Reject		Try	Didn’t try	Reject	Didn’t try	Adopt		1	1	1	1	0	1	0	5	71.4286	1	3		1	1
441		dakahleia	Lower	40-	48	female	No	married	Yes	Illiterate	Yes	Yes		Agree	Agree	Agree	Disagree	Agree	Disagree	Agree	Agree	Agree	Agree	Disagree	Disagree		Reject	Reject	Reject	Didn’t try	Didn’t try			Adopt		1	1	1	1	0	1	0	5	71.4286	1	3		1	1
442		dakahleia	Lower	20-	20	female	No	single	No	University or more	No	No		Agree	Agree	Agree	Disagree	Disagree	Agree	Agree	Agree	Disagree	Disagree	Agree	Agree		Adopt	Adopt	Reject	Adopt	Adopt					1	1	1	1	0	1	0	5	71.4286	1	3		1	1
443		dakahleia	Lower	<=19	19	male	Yes	single	No	University or more	No	Yes		Disagree	Agree	Disagree	Disagree	Agree	Agree	Agree	Disagree	Disagree	Agree	Disagree	Disagree		Reject	Adopt		Didn’t try	Adopt	Didn’t try	Adopt	Adopt		1	1	1	1	0	1	0	5	71.4286	1	3		1	1
444		dakahleia	Lower	30-	36	male	No	married	Yes	Secondary or Diploma	Yes	Yes		Agree	Agree	Disagree	Disagree	Disagree	Agree	Agree	Disagree	Disagree	Agree	Disagree	Disagree		Reject	Adopt		Didn’t try	Adopt	Try	Didn’t try	Reject		1	1	0	1	0	1	0	4	57.1429	1	3		1	1
445		dakahleia	Lower	20-	29	female	No	married	Yes	Illiterate	Yes	Yes		Agree	Agree	Agree	Disagree	Agree	Disagree	Agree	Agree	Disagree	Disagree	Agree	Agree		Reject	Reject	Reject	Didn’t try	Didn’t try			Reject		1	1	1	1	0	1	0	5	71.4286	1	3		1	1
446		dakahleia	Lower	<=19	12	female	Yes	single	No	Primary	No	Yes		Agree	Agree	Agree	Disagree	Agree	Disagree	Agree	Agree	Disagree	Disagree	Disagree	Disagree		Reject	Adopt	Reject		Adopt			Adopt		1	1	0	0	0	1	0	3	42.8571	0	2		1	1
447		dakahleia	Lower	40-	48	male	No	married	Yes	Read and write	Yes	Yes		Agree	Agree	Agree	Disagree	Agree	Disagree	Agree	Agree	Disagree	Agree	Disagree	Disagree		Reject	Reject		Didn’t try	Didn’t try	Didn’t try	Adopt	Adopt		1	1	1	1	0	1	0	5	71.4286	1	3		1	1
448		dakahleia	Lower	40-	43	female	No	married	Yes	Preparatory	Yes	Yes		Agree	Agree	Disagree	Disagree	Agree	Agree	Agree	Agree	Disagree	Agree	Agree	Agree		Reject	Adopt	Reject	Didn’t try	Adopt			Adopt		1	1	0	1	1	1	0	5	71.4286	1	3		0	1
449		dakahleia	Lower	>=60	65	female	No	married	Yes	Read and write	Yes	Yes		Agree	Agree	Agree	Agree	Disagree	Agree	Agree	Agree	Disagree	Agree	Agree	Disagree		Reject	Reject	Reject	Didn’t try	Try			Reject		1	1	0	1	0	1	0	4	57.1429	1	3		1	1
450		dakahleia	Lower	<=19	16	female	Yes	single	No	Read and write	No	Yes		Agree	Agree	Disagree	Disagree	Agree	Agree	Agree	Disagree	Agree	Agree	Agree	Disagree		Reject	Adopt	Reject	Didn’t try	Adopt			Reject		1	0	1	1	0	1	1	5	71.4286	1	3		1	1
451		dakahleia	Lower	<=19	13	male	Yes	single	No	Read and write	No	No		Agree	Agree	Agree	Disagree	Disagree	Agree	Agree	Agree	Agree	Disagree	Disagree	Disagree		Reject	Reject			Didn’t try	Didn’t try	Reject			1	1	0	1	0	1	0	4	57.1429	1	3		1	1
452		dakahleia	Lower	40-	47	male	No	married	Yes	University or more	Yes	Yes		Disagree	Disagree	Disagree	Disagree	Disagree	Disagree	Disagree	Disagree	Disagree	Disagree	Disagree	Disagree		Reject	Adopt		Didn’t try	Adopt	Didn’t try	Adopt	Adopt		1	1	1	1	0	1	0	5	71.4286	1	3		0	1
453		dakahleia	Lower	30-	37	female	No	married	Yes	University or more	Yes	Yes		Disagree	Disagree	Disagree	Disagree	Disagree	Disagree	Disagree	Disagree	Disagree	Disagree	Disagree	Disagree		Reject	Adopt	Adopt	Didn’t try	Adopt			Reject		1	1	1	1	0	1	0	5	71.4286	1	3		1	1
454		dakahleia	Lower	<=19	16	female	Yes	single	No	Preparatory	No	No		Agree	Agree	Disagree	Disagree	Disagree	Disagree	Agree	Disagree	Disagree	Agree	Agree	Disagree		Reject	Reject	Adopt	Didn’t try	Didn’t try					1	1	1	1	0	1	0	5	71.4286	1	3		1	1
455		dakahleia	Lower	<=19	13	male	Yes	single	No	Primary	No	No		Disagree	Agree	Disagree	Disagree	Disagree	Disagree	Disagree	Disagree	Disagree	Disagree	Disagree	Disagree		Adopt	Reject			Didn’t try	Didn’t try	Reject			1	1	1	1	0	1	0	5	71.4286	1	3		1	1
456		dakahleia	Lower	40-	45	male	No	married	Yes	University or more	Yes	Yes		Disagree	Disagree	Disagree	Disagree	Agree	Disagree	Disagree	Disagree	Disagree	Disagree	Disagree	Disagree		Reject	Reject		Didn’t try	Try	Try	Adopt	Reject		1	1	0	1	0	1	1	5	71.4286	1	3		1	1
457		dakahleia	Lower	40-	46	female	No	married	Yes	Secondary or Diploma	Yes	Yes		Disagree	Disagree	Disagree	Disagree	Agree	Disagree	Disagree	Disagree	Disagree	Disagree	Disagree	Disagree		Adopt	Reject	Adopt	Adopt	Didn’t try			Reject		1	1	0	1	0	1	0	4	57.1429	1	3		1	1
458		dakahleia	Lower	<=19	13	female	Yes	single	No	Primary	No	Yes		Disagree	Agree	Disagree	Disagree	Agree	Disagree	Disagree	Disagree	Disagree	Disagree	Disagree	Disagree		Try	Reject	Adopt		Didn’t try			Adopt		1	1	0	1	0	1	0	4	57.1429	1	3		1	1
459		dakahleia	Lower	<=19	11	female	Yes	single	No	Read and write	No	Yes		Disagree	Disagree	Disagree	Disagree	Agree	Disagree	Agree	Disagree	Disagree	Disagree	Disagree	Disagree		Reject	Reject	Try		Didn’t try			Reject		1	1	0	1	0	0	0	3	42.8571	0	2		1	1
460		dakahleia	Lower	40-	40	male	No	married	Yes	Read and write	Yes	Yes		Agree	Agree	Disagree	Disagree	Agree	Disagree	Disagree	Disagree	Disagree	Disagree	Disagree	Disagree		Adopt	Adopt		Adopt	Adopt	Try	Adopt	Adopt		1	0	0	1	0	1	0	3	42.8571	0	2		0	1
461		dakahleia	Lower	30-	38	female	No	married	Yes	Preparatory	Yes	Yes		Disagree	Agree	Disagree	Disagree	Disagree	Agree	Agree	Disagree	Agree	Disagree	Disagree	Disagree		Reject	Reject	Reject	Didn’t try	Didn’t try			Reject		1	1	0	1	0	1	0	4	57.1429	1	3		1	1
462		dakahleia	Lower	<=19	14	male	Yes	single	No	Primary	No	Yes		Agree	Disagree	Agree	Agree	Agree	Disagree	Agree	Agree	Disagree	Disagree	Disagree	Disagree		Reject	Adopt			Adopt	Didn’t try	Try	Adopt		1	1	0	1	0	1	0	4	57.1429	1	3		1	1
463		dakahleia	Lower	<=19	13	male	Yes	single	No	Read and write	No	Yes		Agree	Agree	Agree	Disagree	Agree	Agree	Agree	Agree	Disagree	Disagree	Disagree	Disagree		Reject	Reject			Didn’t try	Didn’t try	Reject	Reject		1	1	0	1	0	1	0	4	57.1429	1	3		1	1
464		dakahleia	Lower	20-	25	male	No	married	Yes	Preparatory	Yes	Yes		Agree	Agree	Disagree	Disagree	Agree	Agree	Agree	Agree	Disagree	Agree	Agree	Agree		Reject	Adopt		Didn’t try	Adopt	Didn’t try	Adopt	Try		1	1	1	1	0	1	0	5	71.4286	1	3		1	1
465		dakahleia	Lower	<=19	19	female	Yes	married	Yes	Preparatory	Yes	No		Agree	Agree	Agree	Disagree	Agree	Agree	Agree	Agree	Agree	Disagree	Disagree	Agree		Reject	Adopt	Adopt	Didn’t try	Adopt					1	1	1	1	1	1	1	7	100	1	4		1	1
466		dakahleia	Lower	20-	28	male	No	married	Yes	Primary	Yes	No		Agree	Disagree	Agree	Disagree	Agree	Agree	Agree	Agree	Disagree	Disagree	Disagree	Disagree		Reject	Adopt		Didn’t try	Adopt	Didn’t try	Adopt			1	0	1	1	0	1	0	4	57.1429	1	3		1	1
467		dakahleia	Lower	20-	21	female	No	married	Yes	Primary	Yes	No		Agree	Agree	Agree	Agree	Agree	Agree	Agree	Agree	Agree	Agree	Agree	Agree		Reject	Reject	Reject	Didn’t try	Didn’t try					1	1	1	1	1	1	1	7	100	1	4		1	1
468		dakahleia	Lower	30-	35	male	No	married	Yes	University or more	Yes	Yes		Agree	Agree	Disagree	Disagree	Disagree	Disagree	Agree	Disagree	Disagree	Disagree	Disagree	Disagree		Adopt	Reject		Adopt	Didn’t try	Didn’t try	Adopt	Reject		1	1	1	1	1	1	0	6	85.7143	1	4		1	0
469		dakahleia	Lower	20-	28	female	No	married	Yes	University or more	Yes	Yes		Agree	Agree	Disagree	Disagree	Agree	Disagree	Agree	Disagree	Agree	Disagree	Agree	Disagree		Reject	Reject	Reject	Didn’t try	Didn’t try			Reject		1	1	1	1	0	1	0	5	71.4286	1	3		1	1
470		dakahleia	Lower	40-	42	female	No	widdow	No	Illiterate	No	No		Disagree	Disagree	Disagree	Disagree	Disagree	Agree	Disagree	Disagree	Disagree	Agree	Disagree	Disagree		Adopt	Adopt	Reject	Adopt	Adopt					0	1	0	1	1	0	0	3	42.8571	0	2		0	1
471		dakahleia	Lower	<=19	13	male	Yes	single	No	Preparatory	No	Yes		Agree	Agree	Agree	Disagree	Disagree	Disagree	Agree	Disagree	Agree	Disagree	Disagree	Disagree		Reject	Adopt			Adopt	Didn’t try	Didn’t try	Adopt		1	0	1	0	1	1	1	5	71.4286	1	3		1	1
472		dakahleia	Lower	40-	42	male	No	married	Yes	Illiterate	Yes	Yes		Agree	Agree	Agree	Disagree	Disagree	Agree	Agree	Agree	Agree	Disagree	Disagree	Disagree		Adopt	Adopt		Adopt	Adopt	Didn’t try	Didn’t try	Adopt		1	0	0	1	1	1	1	5	71.4286	1	3		1	1
473		dakahleia	Lower	30-	30	female	No	married	Yes	Secondary or Diploma	Yes	Yes		Agree	Agree	Agree	Disagree	Disagree	Agree	Agree	Agree	Agree	Agree	Disagree	Disagree		Adopt	Adopt	Adopt	Adopt	Adopt			Adopt		1	1	1	1	1	1	0	6	85.7143	1	4		1	1
474		dakahleia	Lower	30-	35	male	No	married	Yes	University or more	Yes	No		Agree	Agree	Agree	Disagree	Disagree	Agree	Agree	Agree	Agree	Agree	Disagree	Disagree		Adopt	Adopt		Adopt	Adopt	Didn’t try	Didn’t try			1	1	1	1	1	1	1	7	100	1	4		1	1
475		dakahleia	Lower	20-	28	female	No	married	Yes	Secondary or Diploma	Yes	Yes		Agree	Disagree	Disagree	Disagree	Disagree	Disagree	Agree	Disagree	Disagree	Disagree	Disagree	Disagree		Adopt	Adopt	Reject	Adopt	Adopt			Adopt		0	0	0	0	1	1	0	2	28.5714	0	2		1	1
476		dakahleia	Lower	40-	46	male	No	married	Yes	Secondary or Diploma	Yes	Yes		Disagree	Disagree	Disagree	Disagree	Agree	Agree	Agree	Disagree	Disagree	Disagree	Disagree	Disagree		Adopt	Adopt		Adopt	Adopt	Didn’t try	Adopt	Reject		1	1	1	1	1	0	0	5	71.4286	1	3		1	1
477		dakahleia	Lower	30-	39	female	No	married	Yes	University or more	Yes	No		Agree	Disagree	Disagree	Disagree	Disagree	Agree	Agree	Disagree	Disagree	Disagree	Disagree	Disagree		Adopt	Adopt	Reject	Adopt	Adopt					1	1	1	1	1	1	0	6	85.7143	1	4		1	1
478		dakahleia	Lower	<=19	16	male	Yes	single	No	Secondary or Diploma	No	Yes		Disagree	Disagree	Agree	Agree	Agree	Disagree	Disagree	Disagree	Disagree	Disagree	Disagree	Disagree		Adopt	Adopt		Adopt	Adopt	Didn’t try	Try	Reject		1	0	0	0	1	0	1	3	42.8571	0	2		1	0
479		dakahleia	Lower	<=19	13	female	Yes	single	No	Preparatory	No	No		Agree	Agree	Disagree	Disagree	Disagree	Agree	Agree	Disagree	Agree	Disagree	Disagree	Disagree		Adopt	Adopt	Reject		Adopt					1	0	0	1	0	1	1	4	57.1429	1	3		1	1
480		dakahleia	Lower	20-	28	male	No	married	Yes	Secondary or Diploma	Yes	Yes		Agree	Agree	Agree	Agree	Disagree	Agree	Agree	Agree	Agree	Agree	Agree	Disagree		Adopt	Adopt		Adopt	Adopt	Didn’t try	Adopt	Adopt		1	1	1	1	0	1	0	5	71.4286	1	3		1	1
481		dakahleia	Lower	30-	30	female	No	married	Yes	University or more	Yes	No		Disagree	Disagree	Disagree	Disagree	Disagree	Disagree	Disagree	Disagree	Disagree	Disagree	Disagree	Disagree		Adopt	Adopt	Try	Adopt	Adopt					0	1	1	1	1	1	0	5	71.4286	1	3		1	1
482		dakahleia	Lower	40-	48	male	No	married	Yes	Secondary or Diploma	Yes	Yes		Agree	Agree	Disagree	Disagree	Disagree	Agree	Disagree	Disagree	Disagree	Disagree	Disagree	Agree		Adopt	Adopt		Adopt	Adopt	Didn’t try	Didn’t try	Adopt		1	1	0	1	1	1	0	5	71.4286	1	3		1	1
483		dakahleia	Lower	40-	42	female	No	married	Yes	Secondary or Diploma	Yes	No		Agree	Disagree	Disagree	Disagree	Agree	Agree	Agree	Disagree	Agree	Disagree	Agree	Disagree		Adopt	Adopt	Reject	Adopt	Adopt					1	1	0	1	1	1	0	5	71.4286	1	3		1	1
484		dakahleia	Lower	50-	52	male	No	married	Yes	University or more	Yes	Yes		Agree	Agree	Disagree	Disagree	Disagree	Agree	Disagree	Disagree	Agree	Disagree	Agree	Disagree		Reject	Reject		Didn’t try	Didn’t try	Didn’t try	Adopt	Adopt		1	0	1	1	1	0	0	4	57.1429	1	3		1	1
485		dakahleia	Lower	40-	40	female	No	married	Yes	Secondary or Diploma	Yes	No		Agree	Agree	Agree	Agree	Agree	Disagree	Agree	Agree	Agree	Disagree	Disagree	Disagree		Reject	Adopt	Reject	Didn’t try	Adopt					1	1	0	1	1	1	0	5	71.4286	1	3		1	1
486		dakahleia	Lower	<=19	16	female	Yes	single	No	Read and write	No	Yes		Agree	Agree	Agree	Agree	Agree	Agree	Agree	Agree	Disagree	Disagree	Disagree	Disagree		Adopt	Reject	Reject	Adopt	Didn’t try			Adopt		1	1	0	1	1	1	1	6	85.7143	1	4		1	1
487		dakahleia	Lower	50-	53	male	No	married	Yes	Read and write	Yes	Yes		Disagree	Agree	Agree	Disagree	Agree	Agree	Agree	Agree	Agree	Agree	Agree	Agree		Reject	Reject		Didn’t try	Didn’t try	Didn’t try	Adopt	Reject		0	1	1	1	0	1	0	4	57.1429	1	3		1	1
488		dakahleia	Lower	40-	45	female	No	married	Yes	Read and write	Yes	No		Agree	Agree	Agree	Disagree	Agree	Disagree	Agree	Agree	Disagree	Agree	Disagree	Disagree		Reject	Reject	Reject	Didn’t try	Didn’t try					1	1	0	1	0	1	1	5	71.4286	1	3		1	1
489		dakahleia	Lower	<=19	14	female	Yes	single	No	Read and write	No	Yes		Agree	Agree	Agree	Agree	Agree	Agree	Agree	Agree	Agree	Disagree	Disagree	Disagree		Adopt	Reject	Reject		Didn’t try			Try		1	1	0	0	1	1	0	4	57.1429	1	3		1	1
490		dakahleia	Lower	20-	21	male	No	single	No	Read and write	No	Yes		Agree	Agree	Disagree	Disagree	Disagree	Disagree	Disagree	Agree	Disagree	Agree	Agree	Disagree		Reject	Reject		Didn’t try	Didn’t try	Didn’t try	Adopt	Adopt		1	1	0	1	0	1	0	4	57.1429	1	3		1	0
491		dakahleia	Lower	40-	40	male	No	married	Yes	Primary	Yes	No		Disagree	Disagree	Disagree	Disagree	Agree	Agree	Disagree	Disagree	Agree	Disagree	Disagree	Disagree		Reject	Reject		Didn’t try	Didn’t try	Didn’t try	Adopt			0	1	1	1	0	1	1	5	71.4286	1	3		1	1
492		dakahleia	Lower	30-	33	female	No	married	Yes	Secondary or Diploma	Yes	No		Agree	Agree	Disagree	Disagree	Agree	Disagree	Agree	Agree	Disagree	Agree	Agree	Agree		Reject	Adopt	Reject	Didn’t try	Adopt					1	1	1	1	1	1	1	7	100	1	4		1	1
493		dakahleia	Lower	<=19	16	female	Yes	single	No	Read and write	No	No		Agree	Agree	Agree	Agree	Disagree	Disagree	Agree	Agree	Disagree	Disagree	Agree	Agree		Adopt	Reject	Reject	Adopt	Didn’t try					1	1	0	0	1	1	1	5	71.4286	1	3		1	0
494		dakahleia	Lower	<=19	14	female	Yes	single	No	Read and write	No	No		Agree	Agree	Agree	Agree	Agree	Agree	Agree	Agree	Agree	Disagree	Agree	Agree		Adopt	Reject	Reject		Didn’t try					1	1	1	1	1	1	1	7	100	1	4		1	1
495		dakahleia	Lower	>=60	63	male	No	married	Yes	Read and write	Yes	No		Disagree	Disagree	Disagree	Disagree	Agree	Disagree	Agree	Disagree	Agree	Agree	Agree	Agree		Reject	Adopt		Didn’t try	Adopt	Didn’t try	Didn’t try			0	1	0	0	0	1	0	2	28.5714	0	2		0	0
496		dakahleia	Lower	50-	56	female	No	married	Yes	Illiterate	Yes	No		Agree	Agree	Agree	Disagree	Agree	Agree	Agree	Agree	Agree	Agree	Agree	Agree		Reject	Adopt	Reject	Didn’t try	Adopt					1	1	1	1	1	1	1	7	100	1	4		1	1
497		dakahleia	Lower	20-	23	female	No	single	No	University or more	No	No		Disagree	Disagree	Disagree	Disagree	Disagree	Disagree	Disagree	Disagree	Disagree	Agree	Disagree	Disagree		Reject	Reject	Reject	Didn’t try	Didn’t try					1	1	0	1	1	1	0	5	71.4286	1	3		1	1
498		dakahleia	Lower	50-	58	male	No	married	Yes	Read and write	Yes	Yes		Disagree	Disagree	Disagree	Disagree	Disagree	Disagree	Disagree	Disagree	Disagree	Disagree	Disagree	Disagree		Reject	Reject		Didn’t try	Try	Try	Adopt	Adopt		0	0	0	0	0	0	0	0	0	0	1		0	0
499		dakahleia	Lower	40-	47	female	No	married	Yes	Illiterate	Yes	Yes		Agree	Disagree	Disagree	Disagree	Agree	Agree	Agree	Agree	Disagree	Disagree	Disagree	Disagree		Reject	Reject	Reject	Didn’t try	Didn’t try			Reject		1	1	1	1	1	1	0	6	85.7143	1	4		0	1
500		dakahleia	Lower	50-	57	male	No	married	Yes	Read and write	Yes	No		Disagree	Disagree	Disagree	Disagree	Disagree	Disagree	Disagree	Disagree	Disagree	Disagree	Disagree	Disagree		Adopt	Reject		Adopt	Didn’t try	Didn’t try	Adopt			0	0	0	0	0	0	0	0	0	0	1		0	0
501		dakahleia	Lower	50-	50	female	No	married	Yes	Read and write	Yes	Yes		Agree	Agree	Agree	Agree	Agree	Agree	Agree	Agree	Agree	Agree	Agree	Agree		Reject	Reject	Reject	Didn’t try	Didn’t try			Adopt		1	1	1	1	1	1	1	7	100	1	4		1	1
502		dakahleia	Lower	20-	25	male	No	married	Yes	Secondary or Diploma	Yes	Yes		Disagree	Agree	Agree	Disagree	Agree	Agree	Agree	Agree	Disagree	Disagree	Disagree	Disagree		Reject	Adopt		Didn’t try	Adopt	Adopt	Didn’t try	Adopt		1	1	1	1	1	1	1	7	100	1	4		1	1
503		dakahleia	Lower	20-	24	male	No	married	Yes	Secondary or Diploma	Yes	Yes		Disagree	Disagree	Disagree	Disagree	Disagree	Disagree	Disagree	Disagree	Disagree	Disagree	Disagree	Disagree		Reject	Adopt		Didn’t try	Adopt	Didn’t try	Didn’t try	Reject		0	0	0	0	0	0	0	0	0	0	1		0	0
504		dakahleia	Lower	30-	31	male	No	married	Yes	Primary	Yes	Yes		Disagree	Disagree	Disagree	Disagree	Disagree	Disagree	Disagree	Disagree	Disagree	Disagree	Disagree	Disagree		Adopt	Adopt		Adopt	Adopt	Didn’t try	Didn’t try	Adopt		1	1	0	1	1	1	0	5	71.4286	1	3		0	1
505		dakahleia	Lower	20-	28	female	No	married	Yes	Read and write	Yes	Yes		Agree	Agree	Disagree	Agree	Agree	Disagree	Agree	Disagree	Agree	Agree	Disagree	Agree		Adopt	Adopt	Adopt	Adopt	Adopt			Adopt		1	1	1	1	0	1	0	5	71.4286	1	3		1	1
506		dakahleia	Lower	20-	29	male	No	married	Yes	Illiterate	Yes	Yes		Disagree	Disagree	Disagree	Disagree	Disagree	Disagree	Disagree	Disagree	Disagree	Disagree	Disagree	Disagree		Adopt	Adopt		Adopt	Adopt	Didn’t try	Try	Adopt		1	1	0	1	1	1	0	5	71.4286	1	3		0	1
507		dakahleia	Lower	<=19	19	female	Yes	married	Yes	Read and write	Yes	No		Agree	Agree	Disagree	Disagree	Disagree	Disagree	Agree	Disagree	Disagree	Disagree	Agree	Disagree		Adopt	Adopt	Adopt	Adopt	Adopt					1	1	1	0	0	1	0	4	57.1429	1	3		1	1
508		dakahleia	Lower	30-	33	female	No	married	Yes	Secondary or Diploma	Yes	Yes		Agree	Disagree	Disagree	Disagree	Disagree	Agree	Disagree	Agree	Disagree	Agree	Disagree	Disagree		Adopt	Adopt	Reject	Adopt	Adopt			Reject		1	1	1	1	1	1	1	7	100	1	4		1	1
509		dakahleia	Lower	<=19	11	male	Yes	single	No	Primary	No	Yes		Agree	Agree	Agree	Agree	Disagree	Agree	Disagree	Disagree	Disagree	Disagree	Disagree	Disagree		Reject	Reject			Didn’t try	Adopt	Adopt	Adopt		1	1	0	1	1	1	1	6	85.7143	1	4		1	1
510		dakahleia	Lower	<=19	14	female	Yes	single	No	Preparatory	No	Yes		Agree	Agree	Agree	Agree	Disagree	Disagree	Disagree	Disagree	Disagree	Disagree	Disagree	Disagree		Reject	Reject	Reject		Didn’t try			Reject		1	1	0	1	1	1	1	6	85.7143	1	4		1	1
511		dakahleia	Lower	<=19	13	female	Yes	single	No	Secondary or Diploma	No	No		Agree	Agree	Agree	Agree	Agree	Agree	Agree	Agree	Agree	Agree	Agree	Agree		Adopt	Adopt	Adopt		Adopt					1	1	1	1	0	1	0	5	71.4286	1	3		0	1
512		dakahleia	Lower	30-	31	male	No	married	Yes	Secondary or Diploma	Yes	No		Disagree	Agree	Agree	Disagree	Disagree	Disagree	Disagree	Disagree	Disagree	Agree	Disagree	Disagree		Adopt	Adopt		Adopt	Adopt	Didn’t try	Adopt			1	1	1	1	1	1	1	7	100	1	4		1	1
513		dakahleia	Lower	20-	24	female	No	married	Yes	University or more	Yes	Yes		Agree	Agree	Agree	Disagree	Agree	Agree	Agree	Agree	Disagree	Disagree	Disagree	Disagree		Adopt	Adopt	Adopt	Adopt	Adopt			Reject		1	1	0	1	0	1	0	4	57.1429	1	3		1	1
514		dakahleia	Lower	20-	24	male	No	married	Yes	Read and write	Yes	Yes		Disagree	Disagree	Disagree	Disagree	Disagree	Disagree	Disagree	Disagree	Disagree	Disagree	Disagree	Disagree		Adopt	Adopt		Adopt	Adopt	Didn’t try	Didn’t try	Try		0	0	0	1	0	0	0	1	14.2857	0	1		0	0
515		dakahleia	Lower	20-	20	female	No	married	Yes	Read and write	Yes	No		Agree	Agree	Disagree	Disagree	Agree	Agree	Agree	Agree	Disagree	Disagree	Agree	Agree		Adopt	Adopt	Reject	Adopt	Adopt					1	1	1	1	0	1	0	5	71.4286	1	3		1	1
516		dakahleia	Lower	20-	29	male	No	married	Yes	University or more	Yes	Yes		Disagree	Disagree	Disagree	Disagree	Agree	Disagree	Disagree	Disagree	Disagree	Disagree	Disagree	Disagree		Adopt	Adopt		Adopt	Adopt	Didn’t try	Didn’t try	Reject		1	1	1	1	1	1	0	6	85.7143	1	4		1	1
517		dakahleia	Lower	20-	28	female	No	married	Yes	University or more	Yes	Yes		Agree	Agree	Agree	Disagree	Agree	Agree	Agree	Disagree	Disagree	Agree	Agree	Agree		Adopt	Adopt	Reject	Adopt	Adopt			Reject		1	1	1	1	0	1	0	5	71.4286	1	3		1	1
518		dakahleia	Lower	50-	58	female	No	married	Yes	Illiterate	Yes	Yes		Agree	Agree	Agree	Agree	Agree	Agree	Agree	Agree	Agree	Agree	Agree	Agree		Reject	Reject	Adopt	Didn’t try	Didn’t try			Adopt		1	1	1	1	0	1	0	5	71.4286	1	3		1	1
519		dakahleia	Lower	30-	33	female	No	single	No	University or more	No	No		Disagree	Disagree	Disagree	Disagree	Agree	Disagree	Disagree	Disagree	Disagree	Disagree	Disagree	Agree		Adopt	Adopt	Adopt	Adopt	Adopt					1	1	1	1	0	1	0	5	71.4286	1	3		1	1
520		dakahleia	Lower	20-	20	male	No	single	No	University or more	No	Yes		Agree	Agree	Disagree	Disagree	Disagree	Agree	Agree	Disagree	Disagree	Disagree	Agree	Agree		Reject	Adopt		Didn’t try	Adopt	Didn’t try	Adopt	Adopt		1	1	1	1	0	1	1	6	85.7143	1	4		1	1
521		dakahleia	Lower	40-	42	female	No	married	Yes	Read and write	Yes	Yes		Agree	Agree	Disagree	Disagree	Disagree	Agree	Agree	Disagree	Disagree	Disagree	Agree	Agree		Adopt	Adopt	Adopt	Adopt	Adopt			Adopt		1	1	1	1	0	1	1	6	85.7143	1	4		1	1
522		dakahleia	Lower	<=19	15	male	Yes	single	No	Read and write	No	Yes		Agree	Agree	Agree	Agree	Disagree	Agree	Agree	Agree	Disagree	Agree	Agree	Disagree		Reject	Adopt		Didn’t try	Adopt	Didn’t try	Adopt	Adopt		1	1	0	1	0	1	1	5	71.4286	1	3		1	1
523		dakahleia	Lower	30-	39	male	No	married	Yes	Secondary or Diploma	Yes	Yes		Agree	Disagree	Disagree	Disagree	Disagree	Agree	Agree	Disagree	Disagree	Disagree	Disagree	Disagree		Try	Reject		Didn’t try	Didn’t try	Didn’t try	Adopt	Try		1	1	1	1	1	1	1	7	100	1	4		1	1
524		dakahleia	Lower	20-	26	female	No	married	Yes	Secondary or Diploma	Yes	No		Agree	Disagree	Agree	Agree	Agree	Agree	Agree	Agree	Agree	Agree	Agree	Agree		Reject	Adopt	Adopt	Didn’t try	Adopt					1	1	1	1	1	0	1	6	85.7143	1	4		1	1
525		dakahleia	Lower	40-	47	male	No	married	Yes	Read and write	Yes	No		Agree	Disagree	Disagree	Disagree	Agree	Disagree	Agree	Disagree	Disagree	Agree	Agree	Disagree		Reject	Reject		Didn’t try	Didn’t try	Didn’t try	Adopt			1	0	0	1	0	1	0	3	42.8571	0	2		1	1
526		dakahleia	Lower	40-	43	female	No	married	Yes	Read and write	Yes	Yes		Disagree	Agree	Disagree	Disagree	Disagree	Disagree	Agree	Disagree	Disagree	Disagree	Agree	Disagree		Reject	Reject	Reject	Didn’t try	Didn’t try			Reject		1	1	0	1	0	0	1	4	57.1429	1	3		1	1
527		dakahleia	Lower	<=19	18	female	Yes	single	No	University or more	No	Yes		Agree	Disagree	Disagree	Disagree	Disagree	Agree	Agree	Disagree	Disagree	Disagree	Agree	Disagree		Reject	Reject	Reject	Didn’t try	Didn’t try			Adopt		1	0	0	1	0	0	1	3	42.8571	0	2		1	1
528		dakahleia	Lower	<=19	15	male	Yes	single	No	Preparatory	No	Yes		Agree	Agree	Agree	Disagree	Disagree	Agree	Agree	Agree	Disagree	Disagree	Agree	Agree		Reject	Reject		Didn’t try	Didn’t try	Didn’t try	Didn’t try	Reject		1	0	0	1	0	0	0	2	28.5714	0	2		1	1
529		dakahleia	Lower	>=60	60	female	No	widdow	No	Illiterate	No	No		Agree	Agree	Agree	Agree	Agree	Agree	Agree	Agree	Disagree	Agree	Agree	Agree		Reject	Reject	Try	Didn’t try	Didn’t try					1	1	0	1	0	1	0	4	57.1429	1	3		1	0
530		dakahleia	Lower	50-	50	male	No	married	Yes	Read and write	Yes	No		Agree	Agree	Disagree	Disagree	Disagree	Agree	Agree	Disagree	Disagree	Agree	Agree	Agree		Adopt	Adopt		Adopt	Adopt	Didn’t try	Adopt			1	1	1	1	0	1	1	6	85.7143	1	4		1	1
531		dakahleia	Lower	30-	37	female	No	married	Yes	Read and write	Yes	No		Disagree	Disagree	Disagree	Disagree	Disagree	Agree	Agree	Agree	Disagree	Disagree	Disagree	Disagree		Try	Try	Adopt	Didn’t try	Didn’t try					1	1	1	1	0	1	0	5	71.4286	1	3		1	1
532		dakahleia	Lower	40-	41	male	No	married	Yes	Secondary or Diploma	Yes	Yes		Disagree	Agree	Disagree	Disagree	Disagree	Agree	Agree	Disagree	Disagree	Disagree	Disagree	Disagree		Reject	Reject		Didn’t try	Didn’t try	Didn’t try	Adopt	Reject		1	1	1	1	1	1	0	6	85.7143	1	4		1	1
533		dakahleia	Lower	30-	33	female	No	married	Yes	Secondary or Diploma	Yes	No		Disagree	Agree	Disagree	Disagree	Disagree	Agree	Agree	Disagree	Disagree	Disagree	Disagree	Disagree		Reject	Reject	Reject	Didn’t try	Didn’t try					1	1	1	1	1	1	0	6	85.7143	1	4		1	1
534		dakahleia	Lower	<=19	14	female	Yes	single	No	Preparatory	No	Yes		Agree	Agree	Agree	Agree	Disagree	Agree	Agree	Agree	Agree	Agree	Agree	Disagree		Adopt	Adopt	Adopt		Adopt			Adopt		1	0	0	1	0	1	0	3	42.8571	0	2		1	1
535		dakahleia	Lower	40-	47	male	No	married	Yes	Illiterate	Yes	Yes		Agree	Disagree	Disagree	Disagree	Disagree	Disagree	Agree	Agree	Disagree	Disagree	Agree	Disagree		Reject	Reject		Didn’t try	Try	Try	Adopt	Adopt		0	1	0	1	1	1	0	4	57.1429	1	3		0	1
536		dakahleia	Lower	40-	42	male	No	married	Yes	Preparatory	Yes	Yes		Agree	Agree	Agree	Agree	Agree	Agree	Agree	Agree	Agree	Agree	Agree	Agree		Reject	Adopt		Didn’t try	Adopt	Try	Adopt	Adopt		1	1	1	1	1	1	0	6	85.7143	1	4		1	1
537		dakahleia	Lower	30-	35	female	No	married	Yes	Secondary or Diploma	Yes	No		Agree	Agree	Agree	Agree	Agree	Agree	Agree	Agree	Agree	Disagree	Disagree	Disagree		Reject	Adopt	Reject	Didn’t try	Adopt					1	1	0	1	1	1	0	5	71.4286	1	3		1	1
538		dakahleia	Lower	40-	43	male	No	married	Yes	Read and write	Yes	No		Agree	Agree	Disagree	Disagree	Agree	Agree	Agree	Agree	Agree	Agree	Agree	Agree		Reject	Adopt		Reject	Adopt	Didn’t try	Didn’t try			1	1	1	1	1	1	0	6	85.7143	1	4		1	1
539		dakahleia	Lower	40-	40	female	No	married	Yes	Secondary or Diploma	Yes	No		Disagree	Disagree	Disagree	Disagree	Agree	Agree	Agree	Agree	Agree	Agree	Disagree	Disagree		Reject	Adopt	Try	Didn’t try	Adopt					1	1	0	1	1	1	0	5	71.4286	1	3		1	1
540		dakahleia	Lower	<=19	18	male	Yes	single	No	Secondary or Diploma	No	Yes		Agree	Agree	Agree	Disagree	Agree	Agree	Agree	Agree	Disagree	Agree	Agree	Disagree		Reject	Adopt		Reject	Adopt	Didn’t try	Didn’t try	Reject		1	1	1	1	1	1	0	6	85.7143	1	4		0	1
541		dakahleia	Lower	50-	55	male	No	married	Yes	Read and write	Yes	Yes		Agree	Disagree	Disagree	Disagree	Disagree	Agree	Agree	Agree	Disagree	Disagree	Disagree	Disagree		Reject	Reject		Didn’t try	Try	Try	Adopt	Adopt		0	0	0	1	0	0	0	1	14.2857	0	1		0	1
542		dakahleia	Lower	50-	54	female	No	married	Yes	Read and write	Yes	Yes		Agree	Disagree	Disagree	Disagree	Agree	Disagree	Agree	Agree	Agree	Disagree	Disagree	Disagree		Reject	Reject	Reject	Didn’t try	Try			Adopt		1	1	0	1	1	1	0	5	71.4286	1	3		1	1
543		dakahleia	Lower	50-	58	male	No	married	Yes	Illiterate	Yes	Yes		Agree	Agree	Agree	Disagree	Disagree	Agree	Agree	Agree	Agree	Agree	Agree	Agree		Reject	Reject		Didn’t try	Try	Try	Adopt	Reject		1	1	1	1	1	1	1	7	100	1	4		1	1
544		dakahleia	Lower	40-	47	female	No	married	Yes	Illiterate	Yes	Yes		Agree	Agree	Agree	Agree	Agree	Agree	Agree	Agree	Agree	Agree	Agree	Agree		Reject	Reject	Reject	Didn’t try	Try			Adopt		1	1	1	1	1	1	0	6	85.7143	1	4		1	1
545		dakahleia	Lower	<=19	17	female	Yes	single	No	Secondary or Diploma	No	Yes		Agree	Agree	Agree	Agree	Agree	Agree	Agree	Agree	Agree	Agree	Agree	Disagree		Try	Reject	Adopt	Didn’t try	Didn’t try			Try		1	1	0	1	1	1	0	5	71.4286	1	3		1	1
546		dakahleia	Lower	40-	47	male	No	married	Yes	Secondary or Diploma	Yes	Yes		Agree	Agree	Agree	Agree	Agree	Agree	Agree	Agree	Agree	Disagree	Disagree	Disagree		Adopt	Reject		Adopt	Reject	Didn’t try	Didn’t try	Adopt		1	1	1	1	1	1	1	7	100	1	4		1	1
547		dakahleia	Lower	<=19	17	female	Yes	single	No	Secondary or Diploma	No	No		Disagree	Disagree	Disagree	Disagree	Agree	Disagree	Agree	Agree	Agree	Agree	Agree	Disagree		Adopt	Reject	Reject	Adopt	Reject					1	1	1	1	1	1	1	7	100	1	4		1	0
548		dakahleia	Lower	<=19	16	male	Yes	single	No	Secondary or Diploma	No	No		Agree	Agree	Disagree	Disagree	Agree	Agree	Agree	Agree	Agree	Agree	Disagree	Disagree		Reject	Adopt		Didn’t try	Adopt	Didn’t try	Adopt			1	1	1	1	1	1	0	6	85.7143	1	4		1	0
549		dakahleia	Lower	40-	41	male	No	Divorced	No	Preparatory	No	No		Agree	Agree	Disagree	Disagree	Disagree	Agree	Agree	Disagree	Disagree	Disagree	Disagree	Disagree		Reject	Reject		Try	Didn’t try	Reject	Didn’t try			1	1	1	1	0	1	0	5	71.4286	1	3		1	1
550		dakahleia	Lower	30-	34	female	No	married	Yes	Read and write	Yes	No		Disagree	Disagree	Disagree	Disagree	Disagree	Disagree	Disagree	Disagree	Disagree	Disagree	Disagree	Disagree		Reject	Reject	Reject	Didn’t try	Reject					1	1	1	1	0	1	0	5	71.4286	1	3		1	1
551		dakahleia	Lower	<=19	14	male	Yes	single	No	Read and write	No	Yes		Agree	Agree	Agree	Agree	Agree	Agree	Agree	Agree	Agree	Disagree	Disagree	Disagree		Reject	Reject			Didn’t try	Didn’t try	Reject	Adopt		1	0	1	1	0	1	0	4	57.1429	1	3		1	1
552		dakahleia	Lower	40-	43	male	No	married	Yes	Preparatory	Yes	Yes		Agree	Disagree	Disagree	Disagree	Agree	Agree	Agree	Disagree	Disagree	Disagree	Disagree	Disagree		Reject	Reject		Didn’t try	Didn’t try	Didn’t try	Didn’t try	Adopt		1	1	1	1	0	1	0	5	71.4286	1	3		1	1
553		dakahleia	Lower	30-	36	female	No	married	Yes	Secondary or Diploma	Yes	Yes		Disagree	Disagree	Disagree	Disagree	Agree	Disagree	Agree	Disagree	Disagree	Agree	Disagree	Disagree		Reject	Reject	Adopt	Didn’t try	Didn’t try			Adopt		1	1	1	1	0	1	0	5	71.4286	1	3		1	1
554		dakahleia	Lower	<=19	16	female	Yes	single	No	Read and write	No	No		Agree	Disagree	Disagree	Disagree	Agree	Disagree	Agree	Disagree	Disagree	Disagree	Disagree	Disagree		Reject	Reject	Adopt	Didn’t try	Didn’t try					1	1	0	1	0	1	0	4	57.1429	1	3		1	0
555		dakahleia	Lower	30-	32	male	No	married	Yes	Read and write	Yes	Yes		Disagree	Disagree	Disagree	Disagree	Agree	Disagree	Disagree	Disagree	Disagree	Disagree	Agree	Disagree		Reject	Adopt		Didn’t try	Adopt	Try	Adopt	Adopt		1	1	1	1	0	1	0	5	71.4286	1	3		1	1
556		dakahleia	Lower	20-	20	female	No	married	Yes	Secondary or Diploma	Yes	Yes		Agree	Disagree	Disagree	Disagree	Agree	Disagree	Agree	Disagree	Disagree	Disagree	Disagree	Disagree		Reject	Reject	Try	Didn’t try	Didn’t try			Adopt		1	1	0	1	0	1	0	4	57.1429	1	3		1	1
557		dakahleia	Lower	50-	57	male	No	married	Yes	Read and write	Yes	No		Agree	Agree	Disagree	Disagree	Agree	Disagree	Agree	Agree	Agree	Disagree	Agree	Agree		Reject	Reject		Didn’t try	Didn’t try	Didn’t try	Adopt			1	1	0	1	0	1	0	4	57.1429	1	3		1	1
558		dakahleia	Lower	50-	57	female	No	married	Yes	Read and write	Yes	No		Agree	Disagree	Disagree	Disagree	Agree	Disagree	Agree	Disagree	Agree	Disagree	Disagree	Disagree		Reject	Reject	Adopt	Didn’t try	Didn’t try					1	1	0	1	0	1	0	4	57.1429	1	3		1	1
559		dakahleia	Lower	20-	29	male	No	married	Yes	Preparatory	Yes	Yes		Agree	Agree	Disagree	Disagree	Agree	Agree	Agree	Agree	Disagree	Disagree	Agree	Agree		Reject	Reject		Didn’t try	Didn’t try	Didn’t try	Adopt	Reject		1	1	0	1	0	1	0	4	57.1429	1	3		1	1
560		dakahleia	Lower	>=60	64	female	No	widdow	No	Illiterate	No	No		Agree	Agree	Agree	Agree	Agree	Disagree	Agree	Agree	Agree	Disagree	Agree	Agree		Reject	Reject	Reject	Didn’t try	Didn’t try					1	1	0	1	1	1	0	5	71.4286	1	3		1	1
561		dakahleia	Lower	20-	26	female	No	married	Yes	Secondary or Diploma	Yes	Yes		Agree	Agree	Agree	Disagree	Agree	Disagree	Agree	Agree	Agree	Disagree	Agree	Agree		Reject	Reject	Reject	Didn’t try	Didn’t try			Adopt		1	1	1	1	1	1	0	6	85.7143	1	4		1	1
562		dakahleia	Lower	>=60	60	male	No	married	Yes	Illiterate	Yes	No		Agree	Disagree	Agree	Disagree	Agree	Agree	Agree	Agree	Disagree	Disagree	Disagree	Disagree		Reject	Reject		Reject	Didn’t try	Didn’t try	Try			1	1	0	1	0	1	0	4	57.1429	1	3		1	1
563		dakahleia	Lower	40-	48	female	No	married	Yes	Illiterate	Yes	No		Agree	Disagree	Disagree	Disagree	Agree	Agree	Agree	Agree	Agree	Disagree	Disagree	Disagree		Reject	Reject	Reject	Didn’t try	Didn’t try					1	1	0	1	0	0	0	3	42.8571	0	2		1	1
564		dakahleia	Lower	<=19	17	male	Yes	single	No	Read and write	No	No		Disagree	Disagree	Disagree	Disagree	Agree	Agree	Disagree	Disagree	Disagree	Disagree	Disagree	Disagree		Reject	Reject		Reject	Didn’t try	Didn’t try	Reject			1	0	1	1	0	1	0	4	57.1429	1	3		1	1
565		dakahleia	Lower	30-	34	male	No	married	Yes	Secondary or Diploma	Yes	No		Agree	Agree	Disagree	Disagree	Agree	Agree	Agree	Agree	Agree	Disagree	Disagree	Disagree		Adopt	Adopt		Adopt	Adopt	Didn’t try	Adopt			1	1	0	1	1	1	1	6	85.7143	1	4		1	1
566		dakahleia	Lower	20-	27	female	No	married	Yes	Secondary or Diploma	Yes	Yes		Agree	Agree	Agree	Agree	Agree	Agree	Agree	Agree	Agree	Disagree	Disagree	Disagree		Reject	Adopt	Reject	Didn’t try	Adopt			Adopt		1	1	1	1	1	1	0	6	85.7143	1	4		1	1
567		dakahleia	Lower	50-	59	male	No	married	Yes	Primary	Yes	Yes		Agree	Agree	Agree	Agree	Agree	Agree	Agree	Agree	Disagree	Disagree	Disagree	Agree		Reject	Adopt		Didn’t try	Adopt	Try	Adopt	Adopt		1	1	0	1	0	1	0	4	57.1429	1	3		0	1
568		dakahleia	Lower	50-	50	female	No	married	Yes	Illiterate	Yes	Yes		Agree	Disagree	Disagree	Disagree	Agree	Agree	Disagree	Agree	Disagree	Agree	Agree	Disagree		Reject	Adopt	Reject	Didn’t try	Adopt			Adopt		1	1	0	1	1	1	0	5	71.4286	1	3		0	1
569		dakahleia	Lower	<=19	13	female	Yes	single	No	Preparatory	No	Yes		Agree	Agree	Agree	Agree	Agree	Agree	Agree	Agree	Agree	Disagree	Agree	Agree		Reject	Adopt	Reject		Adopt			Try		1	1	1	1	1	1	0	6	85.7143	1	4		0	1
570		dakahleia	Lower	50-	55	male	No	married	Yes	Illiterate	Yes	No		Agree	Disagree	Agree	Disagree	Agree	Agree	Agree	Agree	Agree	Disagree	Disagree	Agree		Adopt	Reject		Adopt	Try	Try	Reject			1	0	0	1	0	0	0	2	28.5714	0	2		0	1
571		dakahleia	Lower	40-	45	female	No	married	Yes	Illiterate	Yes	Yes		Disagree	Disagree	Agree	Disagree	Disagree	Disagree	Disagree	Disagree	Disagree	Disagree	Disagree	Disagree		Reject	Adopt	Try	Didn’t try	Adopt			Adopt		1	1	0	1	0	1	0	4	57.1429	1	3		1	1
572		dakahleia	Lower	20-	20	male	No	single	No	Read and write	No	Yes		Agree	Disagree	Disagree	Disagree	Disagree	Disagree	Disagree	Disagree	Disagree	Disagree	Disagree	Disagree		Reject	Adopt		Didn’t try	Adopt	Try	Adopt	Reject		0	0	0	0	0	0	0	0	0	0	1		1	1
573		dakahleia	Lower	40-	48	male	No	married	Yes	Preparatory	Yes	No		Agree	Disagree	Disagree	Disagree	Agree	Agree	Agree	Agree	Agree	Disagree	Disagree	Agree		Reject	Adopt		Didn’t try	Adopt	Didn’t try	Adopt			1	1	0	1	1	1	0	5	71.4286	1	3		1	1
574		dakahleia	Lower	30-	39	female	No	married	Yes	Illiterate	Yes	Yes		Agree	Agree	Disagree	Disagree	Agree	Agree	Agree	Disagree	Agree	Disagree	Disagree	Disagree		Reject	Adopt	Reject	Didn’t try	Adopt			Reject		1	1	0	1	1	1	0	5	71.4286	1	3		1	1
575		dakahleia	Lower	40-	47	male	No	married	Yes	Secondary or Diploma	Yes	Yes		Agree	Disagree	Disagree	Disagree	Disagree	Agree	Agree	Disagree	Disagree	Disagree	Disagree	Disagree		Adopt	Adopt		Adopt	Adopt	Didn’t try	Adopt	Adopt		1	1	1	1	0	1	0	5	71.4286	1	3		1	1
576		dakahleia	Lower	40-	46	female	No	married	Yes	Illiterate	Yes	Yes		Agree	Disagree	Disagree	Disagree	Agree	Agree	Agree	Disagree	Disagree	Disagree	Disagree	Disagree		Reject	Adopt	Reject	Didn’t try	Adopt			Reject		1	1	0	1	1	1	0	5	71.4286	1	3		1	1
577		dakahleia	Lower	20-	23	male	No	single	No	Secondary or Diploma	No	Yes		Agree	Agree	Disagree	Disagree	Disagree	Disagree	Agree	Disagree	Disagree	Disagree	Disagree	Disagree		Adopt	Reject		Adopt	Didn’t try	Didn’t try	Adopt	Adopt		1	1	1	1	1	1	0	6	85.7143	1	4		1	1
578		dakahleia	Lower	<=19	18	female	Yes	single	No	Secondary or Diploma	No	Yes		Agree	Disagree	Disagree	Disagree	Agree	Agree	Agree	Disagree	Disagree	Disagree	Agree	Disagree		Reject	Adopt	Reject	Didn’t try	Adopt			Reject		1	1	0	0	1	1	0	4	57.1429	1	3		1	1
579		dakahleia	Lower	>=60	67	male	No	married	Yes	University or more	Yes	Yes		Agree	Agree	Disagree	Disagree	Disagree	Agree	Agree	Agree	Agree	Agree	Disagree	Disagree		Reject	Adopt		Reject	Adopt	Didn’t try	Reject	Adopt		1	1	1	1	1	1	0	6	85.7143	1	4		1	1
580		dakahleia	Lower	50-	58	female	No	married	Yes	Secondary or Diploma	Yes	No		Disagree	Agree	Disagree	Disagree	Agree	Agree	Agree	Disagree	Agree	Agree	Disagree	Disagree		Reject	Adopt	Reject	Didn’t try	Adopt					1	1	0	1	1	1	0	5	71.4286	1	3		1	1
581		dakahleia	Lower	20-	24	female	No	widdow	No	Secondary or Diploma	No	No		Agree	Agree	Agree	Disagree	Agree	Agree	Agree	Disagree	Agree	Agree	Disagree	Disagree		Reject	Reject	Reject	Didn’t try	Didn’t try					1	1	0	1	1	1	0	5	71.4286	1	3		1	1
582		dakahleia	Lower	40-	44	male	No	married	Yes	Secondary or Diploma	Yes	Yes		Agree	Disagree	Disagree	Disagree	Agree	Agree	Agree	Disagree	Agree	Disagree	Agree	Disagree		Reject	Adopt		Didn’t try	Adopt	Didn’t try	Adopt	Reject		1	0	0	1	1	1	0	4	57.1429	1	3		1	1
583		dakahleia	Lower	30-	38	female	No	married	Yes	Secondary or Diploma	Yes	Yes		Agree	Agree	Disagree	Disagree	Disagree	Agree	Agree	Agree	Agree	Agree	Disagree	Disagree		Reject	Reject	Reject	Didn’t try	Didn’t try			Reject		1	1	1	1	0	1	0	5	71.4286	1	3		1	1
584		dakahleia	Lower	<=19	10	female	Yes	single	No	Read and write	No	No		Agree	Disagree	Agree	Agree	Disagree	Disagree	Agree	Agree	Agree	Agree	Agree	Agree		Reject	Adopt	Reject		Adopt					1	1	0	1	0	1	0	4	57.1429	1	3		1	1
585		dakahleia	Lower	30-	34	male	No	married	Yes	Read and write	Yes	Yes		Agree	Disagree	Disagree	Disagree	Disagree	Agree	Agree	Disagree	Disagree	Disagree	Disagree	Disagree		Reject	Adopt		Reject	Adopt	Didn’t try	Reject	Adopt		1	1	1	1	0	1	1	6	85.7143	1	4		0	0
586		dakahleia	Lower	>=60	70	male	No	widdow	No	Illiterate	No	No		Disagree	Disagree	Disagree	Disagree	Disagree	Disagree	Disagree	Disagree	Disagree	Disagree	Disagree	Disagree		Reject	Reject		Reject	Try	Try	Didn’t try			0	0	0	0	0	0	0	0	0	0	1		0	0
587		dakahleia	Lower	20-	25	female	No	married	Yes	Secondary or Diploma	Yes	Yes		Disagree	Disagree	Disagree	Disagree	Agree	Agree	Disagree	Disagree	Disagree	Disagree	Agree	Disagree		Reject	Reject	Adopt	Didn’t try	Didn’t try			Reject		1	1	1	1	0	1	1	6	85.7143	1	4		1	1
588		dakahleia	Lower	40-	43	male	No	married	Yes	Secondary or Diploma	Yes	No		Agree	Agree	Disagree	Disagree	Disagree	Agree	Agree	Disagree	Agree	Disagree	Agree	Disagree		Reject	Reject		Didn’t try	Reject	Didn’t try	Adopt			1	0	0	1	0	1	0	3	42.8571	0	2		1	1
589		dakahleia	Lower	30-	35	female	No	married	Yes	Preparatory	Yes	No		Agree	Agree	Disagree	Disagree	Agree	Agree	Agree	Disagree	Agree	Agree	Agree	Disagree		Adopt	Reject	Reject	Adopt	Didn’t try					1	1	1	1	0	1	0	5	71.4286	1	3		1	1
590		dakahleia	Lower	<=19	17	male	Yes	single	No	Secondary or Diploma	No	Yes		Agree	Agree	Disagree	Disagree	Disagree	Agree	Agree	Disagree	Agree	Disagree	Agree	Disagree		Reject	Try		Reject	Didn’t try	Didn’t try	Didn’t try	Adopt		1	0	0	1	0	0	0	2	28.5714	0	2		1	1
591		dakahleia	Lower	<=19	15	female	Yes	single	No	Preparatory	No	Yes		Agree	Disagree	Disagree	Agree	Agree	Agree	Agree	Disagree	Agree	Disagree	Disagree	Disagree		Reject	Adopt	Reject	Didn’t try	Adopt			Try		1	0	0	1	0	1	0	3	42.8571	0	2		1	1
592		dakahleia	Lower	<=19	12	female	Yes	single	No	Primary	No	No		Disagree	Agree	Disagree	Disagree	Agree	Disagree	Disagree	Disagree	Disagree	Disagree	Disagree	Disagree		Reject	Adopt	Reject		Adopt					1	0	0	1	0	0	0	2	28.5714	0	2		1	1
593		dakahleia	Lower	<=19	12	female	Yes	single	No	Primary	No	Yes		Agree	Agree	Disagree	Disagree	Agree	Agree	Agree	Agree	Agree	Disagree	Disagree	Agree		Reject	Adopt	Reject		Adopt			Reject		1	1	0	0	0	0	0	2	28.5714	0	2		0	1
594		dakahleia	Lower	50-	50	male	No	married	Yes	Secondary or Diploma	Yes	Yes		Disagree	Disagree	Disagree	Disagree	Disagree	Agree	Agree	Disagree	Disagree	Disagree	Disagree	Disagree		Try	Reject		Didn’t try	Didn’t try	Didn’t try	Adopt	Reject		1	1	1	1	0	1	0	5	71.4286	1	3		1	1
595		dakahleia	Lower	40-	48	female	No	married	Yes	Secondary or Diploma	Yes	No		Disagree	Disagree	Disagree	Disagree	Agree	Agree	Disagree	Disagree	Disagree	Disagree	Agree	Disagree		Reject	Reject	Reject	Didn’t try	Didn’t try					1	1	1	1	0	1	0	5	71.4286	1	3		1	1
596		dakahleia	Lower	20-	21	female	No	single	No	University or more	No	No		Disagree	Disagree	Disagree	Disagree	Agree	Agree	Disagree	Disagree	Disagree	Disagree	Disagree	Disagree		Adopt	Adopt	Reject	Adopt	Adopt					1	1	1	1	1	0	0	5	71.4286	1	3		1	1
597		dakahleia	Lower	<=19	16	male	Yes	single	No	Secondary or Diploma	No	No		Disagree	Agree	Disagree	Disagree	Disagree	Disagree	Disagree	Disagree	Disagree	Disagree	Agree	Agree		Reject	Reject		Reject	Didn’t try	Didn’t try	Try			1	1	1	1	0	1	1	6	85.7143	1	4		0	1
598		dakahleia	Lower	40-	46	male	No	married	Yes	Read and write	Yes	No		Disagree	Agree	Disagree	Disagree	Agree	Agree	Disagree	Disagree	Agree	Disagree	Disagree	Disagree		Reject	Reject		Didn’t try	Didn’t try	Didn’t try	Adopt			1	1	1	1	0	1	1	6	85.7143	1	4		1	1
599		dakahleia	Lower	30-	33	female	No	married	Yes	Preparatory	Yes	No		Disagree	Agree	Agree	Disagree	Agree	Agree	Agree	Disagree	Disagree	Agree	Disagree	Disagree		Reject	Reject	Reject	Didn’t try	Didn’t try					1	1	1	1	0	1	0	5	71.4286	1	3		1	1
600		dakahleia	Lower	<=19	14	male	Yes	single	No	Preparatory	No	Yes		Agree	Agree	Disagree	Disagree	Agree	Agree	Agree	Disagree	Disagree	Disagree	Disagree	Disagree		Adopt	Try			Didn’t try	Didn’t try	Didn’t try	Reject		1	1	1	0	0	1	0	4	57.1429	1	3		1	1
601		dakahleia	Lower	<=19	11	female	Yes	single	No	Primary	No	No		Agree	Agree	Disagree	Disagree	Disagree	Disagree	Agree	Disagree	Disagree	Disagree	Disagree	Disagree		Reject	Adopt	Reject		Adopt					1	0	1	1	0	1	0	4	57.1429	1	3		1	1
602		dakahleia	Lower	40-	44	female	No	married	Yes	Read and write	Yes	Yes		Agree	Agree	Disagree	Disagree	Disagree	Agree	Agree	Disagree	Disagree	Agree	Agree	Disagree		Reject	Reject	Reject	Didn’t try	Didn’t try			Adopt		1	1	1	1	0	1	1	6	85.7143	1	4		1	1
603		dakahleia	Lower	<=19	19	female	Yes	married	Yes	Secondary or Diploma	Yes	No		Disagree	Agree	Disagree	Disagree	Agree	Agree	Disagree	Disagree	Disagree	Disagree	Disagree	Disagree		Reject	Adopt	Reject	Didn’t try	Adopt					1	1	1	1	0	1	1	6	85.7143	1	4		1	1
604		dakahleia	Lower	<=19	18	male	Yes	single	No	Read and write	No	Yes		Disagree	Disagree	Disagree	Disagree	Disagree	Agree	Disagree	Disagree	Disagree	Agree	Disagree	Disagree		Reject	Try		Reject	Didn’t try	Didn’t try	Didn’t try	Adopt		1	0	1	1	0	1	0	4	57.1429	1	3		1	1
605		dakahleia	Lower	<=19	11	female	Yes	single	No	Primary	No	Yes		Agree	Agree	Agree	Agree	Agree	Agree	Agree	Agree	Disagree	Disagree	Disagree	Disagree		Reject	Adopt	Reject		Adopt			Adopt		0	1	1	1	0	1	1	5	71.4286	1	3		0	1
606		dakahleia	Lower	>=60	64	female	No	married	Yes	Illiterate	Yes	No		Disagree	Disagree	Disagree	Disagree	Disagree	Disagree	Disagree	Disagree	Disagree	Disagree	Disagree	Disagree		Reject	Reject	Try	Didn’t try	Try					0	0	0	0	0	0	0	0	0	0	1		0	0
607		dakahleia	Lower	40-	40	female	No	married	Yes	Secondary or Diploma	Yes	No		Agree	Agree	Disagree	Disagree	Agree	Agree	Agree	Agree	Agree	Disagree	Agree	Agree		Reject	Reject	Reject	Didn’t try	Didn’t try					1	1	1	1	0	1	0	5	71.4286	1	3		0	1
608		dakahleia	Lower	<=19	13	female	Yes	single	No	Preparatory	No	No		Agree	Agree	Agree	Agree	Agree	Agree	Agree	Agree	Agree	Disagree	Disagree	Disagree		Reject	Reject	Adopt		Didn’t try					1	1	1	1	0	1	1	6	85.7143	1	4		1	1
609		dakahleia	Lower	20-	22	male	No	single	No	Secondary or Diploma	No	No		Disagree	Disagree	Disagree	Disagree	Disagree	Disagree	Disagree	Disagree	Disagree	Disagree	Disagree	Disagree		Adopt	Adopt		Adopt	Adopt	Try	Adopt			0	0	0	0	0	0	0	0	0	0	1		0	1
610		dakahleia	Lower	40-	42	female	No	married	Yes	Illiterate	Yes	No		Agree	Disagree	Agree	Disagree	Disagree	Disagree	Disagree	Disagree	Disagree	Disagree	Disagree	Disagree		Reject	Reject	Reject	Didn’t try	Try					1	0	0	1	0	1	0	3	42.8571	0	2		1	1
611		dakahleia	Lower	<=19	14	male	Yes	single	No	Preparatory	No	Yes		Disagree	Disagree	Disagree	Disagree	Disagree	Disagree	Disagree	Disagree	Disagree	Disagree	Disagree	Disagree		Reject	Reject			Didn’t try	Didn’t try	Adopt	Reject		0	0	0	0	0	0	0	0	0	0	1		0	0
612		dakahleia	Lower	40-	44	male	No	married	Yes	University or more	Yes	No		Agree	Agree	Agree	Agree	Agree	Agree	Agree	Agree	Agree	Disagree	Agree	Agree		Reject	Reject		Didn’t try	Didn’t try	Didn’t try	Didn’t try			1	1	1	1	0	1	0	5	71.4286	1	3		0	1
613		dakahleia	Lower	40-	40	female	No	married	Yes	University or more	Yes	Yes		Agree	Disagree	Agree	Agree	Agree	Agree	Agree	Disagree	Agree	Disagree	Agree	Agree		Adopt	Adopt	Adopt	Adopt	Adopt			Reject		1	0	1	1	0	1	1	5	71.4286	1	3		1	1
614		dakahleia	Lower	>=60	61	male	No	married	Yes	Primary	Yes	Yes		Disagree	Disagree	Disagree	Disagree	Disagree	Agree	Disagree	Disagree	Disagree	Disagree	Disagree	Disagree		Adopt	Adopt		Adopt	Adopt	Didn’t try	Adopt	Reject		0	1	1	1	0	1	0	4	57.1429	1	3		1	1
615		dakahleia	Lower	40-	40	female	No	married	Yes	Illiterate	Yes	No		Agree	Agree	Agree	Agree	Agree	Agree	Agree	Disagree	Agree	Agree	Disagree	Agree		Reject	Reject	Adopt	Didn’t try	Didn’t try					1	1	1	1	1	1	0	6	85.7143	1	4		1	1
616		dakahleia	Lower	20-	23	male	No	single	No	Primary	No	Yes		Disagree	Agree	Agree	Disagree	Agree	Agree	Disagree	Agree	Disagree	Disagree	Disagree	Disagree		Adopt	Adopt		Adopt	Adopt	Didn’t try	Adopt	Adopt		0	1	0	1	0	1	0	3	42.8571	0	2		1	1
617		dakahleia	Lower	50-	55	male	No	married	Yes	Read and write	Yes	Yes		Disagree	Disagree	Disagree	Disagree	Disagree	Disagree	Agree	Disagree	Disagree	Disagree	Disagree	Disagree		Reject	Reject		Reject	Try	Try	Reject	Reject		1	1	1	0	1	1	0	5	71.4286	1	3		0	1
618		dakahleia	Lower	50-	50	female	No	married	Yes	Read and write	Yes	Yes		Agree	Agree	Agree	Agree	Agree	Agree	Disagree	Agree	Agree	Agree	Agree	Agree		Reject	Reject	Try	Didn’t try	Didn’t try			Reject		1	1	1	1	0	1	1	6	85.7143	1	4		1	1
619		dakahleia	Lower	40-	40	female	No	married	Yes	Illiterate	Yes	Yes		Agree	Agree	Agree	Disagree	Agree	Disagree	Agree	Agree	Agree	Agree	Agree	Agree		Reject	Adopt	Adopt	Didn’t try	Adopt			Adopt		1	1	1	1	1	1	1	7	100	1	4		1	1
620		dakahleia	Lower	20-	22	male	No	single	No	Secondary or Diploma	No	Yes		Agree	Agree	Disagree	Agree	Agree	Agree	Agree	Disagree	Disagree	Disagree	Agree	Disagree		Reject	Reject		Didn’t try	Didn’t try	Didn’t try	Adopt	Adopt		1	1	1	1	0	1	0	5	71.4286	1	3		1	1
621		dakahleia	Lower	30-	36	male	No	married	Yes	Read and write	Yes	Yes		Agree	Agree	Agree	Disagree	Agree	Disagree	Agree	Agree	Agree	Agree	Disagree	Disagree		Reject	Reject		Didn’t try	Didn’t try	Didn’t try	Adopt	Adopt		1	1	1	1	1	0	0	5	71.4286	1	3		1	1
622		dakahleia	Lower	30-	30	female	No	married	Yes	Read and write	Yes	No		Disagree	Disagree	Disagree	Disagree	Disagree	Disagree	Agree	Disagree	Disagree	Disagree	Disagree	Disagree		Reject	Reject	Reject	Didn’t try	Didn’t try					1	1	1	1	1	1	0	6	85.7143	1	4		1	1
623		dakahleia	Lower	50-	58	male	No	married	Yes	Read and write	Yes	Yes		Disagree	Disagree	Agree	Disagree	Agree	Disagree	Agree	Agree	Disagree	Agree	Disagree	Disagree		Reject	Adopt		Didn’t try	Adopt	Didn’t try	Adopt	Adopt		1	1	1	0	1	1	0	5	71.4286	1	3		1	1
624		dakahleia	Lower	40-	48	female	No	married	Yes	Illiterate	Yes	No		Agree	Agree	Agree	Disagree	Agree	Disagree	Agree	Disagree	Disagree	Agree	Disagree	Disagree		Reject	Adopt	Adopt	Didn’t try	Adopt					1	0	0	0	1	1	0	3	42.8571	0	2		1	1
625		dakahleia	Lower	40-	46	male	No	married	Yes	Secondary or Diploma	Yes	Yes		Agree	Agree	Disagree	Disagree	Disagree	Disagree	Agree	Disagree	Disagree	Agree	Agree	Agree		Reject	Reject		Didn’t try	Didn’t try	Didn’t try	Adopt	Reject		1	1	1	1	1	1	0	6	85.7143	1	4		0	1
626		dakahleia	Lower	30-	39	female	No	married	Yes	Secondary or Diploma	Yes	No		Agree	Agree	Disagree	Disagree	Disagree	Agree	Agree	Disagree	Disagree	Disagree	Agree	Agree		Reject	Reject	Adopt	Didn’t try	Didn’t try					1	1	1	1	1	1	0	6	85.7143	1	4		1	1
627		dakahleia	Lower	<=19	18	male	Yes	single	No	Secondary or Diploma	No	Yes		Agree	Agree	Agree	Disagree	Disagree	Disagree	Agree	Disagree	Disagree	Agree	Agree	Agree		Reject	Reject		Didn’t try	Didn’t try	Didn’t try	Adopt	Adopt		1	0	0	1	1	1	0	4	57.1429	1	3		1	1
628		dakahleia	Lower	<=19	16	male	Yes	single	No	Secondary or Diploma	No	Yes		Disagree	Disagree	Disagree	Disagree	Agree	Disagree	Agree	Disagree	Agree	Disagree	Disagree	Disagree		Reject	Reject		Didn’t try	Didn’t try	Didn’t try	Didn’t try	Adopt		1	1	0	1	1	1	1	6	85.7143	1	4		0	1
629		dakahleia	Lower	40-	41	female	No	married	Yes	Secondary or Diploma	Yes	No		Agree	Agree	Agree	Disagree	Disagree	Agree	Agree	Agree	Agree	Agree	Agree	Agree		Reject	Reject	Adopt	Didn’t try	Didn’t try					1	1	1	1	1	1	1	7	100	1	4		0	1
630		dakahleia	Lower	<=19	18	female	Yes	single	No	Secondary or Diploma	No	No		Agree	Agree	Agree	Agree	Agree	Agree	Agree	Agree	Disagree	Agree	Agree	Agree		Reject	Reject	Try	Didn’t try	Reject					1	1	1	1	1	1	0	6	85.7143	1	4		1	1
631		dakahleia	Lower	30-	37	male	No	married	Yes	Secondary or Diploma	Yes	Yes		Agree	Disagree	Disagree	Disagree	Disagree	Disagree	Disagree	Disagree	Disagree	Disagree	Disagree	Disagree		Reject	Reject		Didn’t try	Didn’t try	Didn’t try	Adopt	Reject		1	1	1	1	1	1	0	6	85.7143	1	4		1	1
632		dakahleia	Lower	30-	31	female	No	married	Yes	Secondary or Diploma	Yes	Yes		Agree	Agree	Disagree	Agree	Agree	Agree	Agree	Agree	Agree	Agree	Agree	Agree		Reject	Reject	Adopt	Didn’t try	Didn’t try			Adopt		1	1	1	1	1	1	0	6	85.7143	1	4		1	1
633		dakahleia	Lower	30-	38	male	No	married	Yes	Secondary or Diploma	Yes	Yes		Agree	Agree	Agree	Agree	Agree	Agree	Agree	Agree	Agree	Agree	Agree	Agree		Adopt	Adopt		Adopt	Adopt	Didn’t try	Adopt	Adopt		1	1	1	1	1	1	1	7	100	1	4		1	1
634		dakahleia	Lower	30-	34	female	No	married	Yes	University or more	Yes	Yes		Agree	Agree	Agree	Disagree	Disagree	Agree	Agree	Disagree	Disagree	Agree	Agree	Agree		Adopt	Adopt	Adopt	Adopt	Adopt			Adopt		1	1	1	1	1	1	0	6	85.7143	1	4		1	1
635		dakahleia	Lower	<=19	13	male	Yes	single	No	Preparatory	No	Yes		Disagree	Disagree	Disagree	Disagree	Disagree	Disagree	Disagree	Disagree	Disagree	Disagree	Disagree	Disagree		Adopt	Adopt			Adopt	Adopt	Adopt	Reject		1	0	0	1	1	1	0	4	57.1429	1	3		1	1
636		dakahleia	Lower	40-	47	male	No	married	Yes	Illiterate	Yes	No		Agree	Disagree	Disagree	Disagree	Disagree	Agree	Agree	Disagree	Agree	Disagree	Disagree	Disagree		Adopt	Reject		Adopt	Didn’t try	Didn’t try	Adopt			0	1	1	0	1	0	1	4	57.1429	1	3		1	1
637		dakahleia	Lower	40-	43	female	No	married	Yes	Secondary or Diploma	Yes	Yes		Agree	Disagree	Disagree	Disagree	Disagree	Agree	Agree	Agree	Agree	Disagree	Disagree	Disagree		Reject	Reject	Reject	Didn’t try	Didn’t try			Adopt		1	1	1	1	0	0	0	4	57.1429	1	3		1	1
638		dakahleia	Lower	<=19	19	female	Yes	single	No	University or more	No	Yes		Agree	Agree	Disagree	Disagree	Disagree	Agree	Agree	Disagree	Disagree	Disagree	Disagree	Disagree		Reject	Reject	Reject	Didn’t try	Didn’t try			Adopt		1	1	0	1	1	1	1	6	85.7143	1	4		1	1
639		dakahleia	Lower	>=60	85	female	No	widdow	No	Illiterate	No	Yes		Disagree	Disagree	Disagree	Disagree	Disagree	Disagree	Disagree	Disagree	Disagree	Agree	Agree	Disagree		Reject	Reject	Try	Didn’t try	Try			Reject		0	0	0	1	0	0	0	1	14.2857	0	1		0	1
640		dakahleia	Lower	50-	50	female	No	widdow	No	Read and write	No	Yes		Agree	Agree	Agree	Disagree	Agree	Agree	Agree	Agree	Agree	Agree	Agree	Agree		Reject	Reject	Adopt	Didn’t try	Try			Adopt		1	1	1	1	1	1	1	7	100	1	4		1	1
641		dakahleia	Lower	20-	25	male	No	single	No	University or more	No	Yes		Disagree	Disagree	Disagree	Disagree	Agree	Disagree	Disagree	Disagree	Disagree	Disagree	Disagree	Disagree		Reject	Adopt		Didn’t try	Adopt	Adopt	Adopt	Reject		0	0	0	0	0	1	0	1	14.2857	0	1		1	1
642		dakahleia	Lower	20-	22	female	No	single	No	University or more	No	No		Agree	Agree	Agree	Disagree	Agree	Agree	Agree	Agree	Disagree	Agree	Agree	Agree		Adopt	Reject	Reject	Adopt	Reject					1	1	0	1	1	1	0	5	71.4286	1	3		1	1
643		dakahleia	Lower	40-	40	female	No	married	Yes	Secondary or Diploma	Yes	No		Agree	Agree	Disagree	Disagree	Agree	Disagree	Agree	Disagree	Agree	Disagree	Disagree	Agree		Reject	Adopt	Reject	Didn’t try	Adopt					1	1	1	1	1	1	0	6	85.7143	1	4		1	1
644		dakahleia	Lower	<=19	17	male	Yes	single	No	Secondary or Diploma	No	No		Agree	Agree	Disagree	Disagree	Agree	Disagree	Agree	Disagree	Disagree	Disagree	Disagree	Disagree		Adopt	Reject		Adopt	Didn’t try	Didn’t try	Adopt			1	0	0	0	1	1	0	3	42.8571	0	2		1	1
645		dakahleia	Lower	<=19	14	male	Yes	single	No	Preparatory	No	Yes		Agree	Agree	Disagree	Disagree	Disagree	Agree	Agree	Disagree	Agree	Disagree	Disagree	Disagree		Reject	Reject			Didn’t try	Didn’t try	Reject	Adopt		1	0	0	1	0	0	0	2	28.5714	0	2		1	1
646		dakahleia	Lower	30-	36	female	No	married	Yes	Secondary or Diploma	Yes	No		Agree	Agree	Agree	Disagree	Disagree	Agree	Agree	Agree	Agree	Disagree	Agree	Agree		Reject	Adopt	Reject	Didn’t try	Adopt					1	1	0	1	1	1	1	6	85.7143	1	4		1	1
647		dakahleia	Lower	<=19	14	female	Yes	single	No	Preparatory	No	Yes		Agree	Agree	Agree	Agree	Agree	Agree	Agree	Agree	Agree	Agree	Agree	Agree		Adopt	Reject	Reject		Didn’t try			Adopt		1	1	1	1	1	1	0	6	85.7143	1	4		1	1
648		dakahleia	Lower	<=19	13	female	Yes	single	No	Preparatory	No	No		Agree	Agree	Agree	Agree	Disagree	Agree	Agree	Agree	Agree	Disagree	Agree	Agree		Adopt	Reject	Reject		Didn’t try					0	1	1	1	1	1	1	6	85.7143	1	4		0	0
649		dakahleia	Lower	30-	34	female	No	married	Yes	Read and write	Yes	Yes		Agree	Agree	Disagree	Disagree	Agree	Disagree	Agree	Disagree	Disagree	Disagree	Disagree	Disagree		Reject	Reject	Reject	Didn’t try	Try			Reject		1	1	0	1	0	1	0	4	57.1429	1	3		1	1
650		dakahleia	Lower	<=19	13	female	Yes	single	No	Preparatory	No	Yes		Agree	Agree	Agree	Disagree	Disagree	Agree	Agree	Disagree	Disagree	Disagree	Disagree	Disagree		Reject	Reject	Reject		Try			Reject		1	1	0	1	1	1	0	5	71.4286	1	3		1	1
651		dakahleia	Lower	<=19	12	female	Yes	single	No	Preparatory	No	No		Agree	Agree	Agree	Disagree	Disagree	Agree	Agree	Agree	Disagree	Disagree	Agree	Disagree		Reject	Reject	Reject		Try					1	1	0	1	0	1	0	4	57.1429	1	3		1	1
652		dakahleia	Lower	40-	44	male	No	married	Yes	Illiterate	Yes	Yes		Agree	Disagree	Disagree	Disagree	Disagree	Disagree	Disagree	Disagree	Disagree	Agree	Agree	Agree		Reject	Reject		Reject	Didn’t try	Didn’t try	Reject	Reject		1	1	0	1	1	0	0	4	57.1429	1	3		1	1
653		dakahleia	Lower	40-	44	female	No	married	Yes	Preparatory	Yes	Yes		Agree	Agree	Agree	Agree	Agree	Agree	Agree	Agree	Agree	Agree	Agree	Agree		Reject	Adopt	Adopt	Didn’t try	Adopt			Reject		1	1	1	1	1	1	0	6	85.7143	1	4		1	1
654		dakahleia	Lower	30-	32	female	No	married	Yes	Read and write	Yes	Yes		Agree	Disagree	Disagree	Agree	Agree	Agree	Disagree	Agree	Agree	Disagree	Disagree	Disagree		Reject	Reject	Reject	Didn’t try	Didn’t try			Adopt		1	1	1	1	1	0	0	5	71.4286	1	3		0	1
655		dakahleia	Lower	<=19	12	male	Yes	single	No	Primary	No	No		Agree	Agree	Agree	Agree	Agree	Disagree	Agree	Agree	Disagree	Disagree	Disagree	Disagree		Reject	Reject			Reject	Reject	Adopt			1	0	0	1	0	1	0	3	42.8571	0	2		0	1
656		dakahleia	Lower	20-	27	female	No	married	Yes	Secondary or Diploma	Yes	Yes		Disagree	Agree	Disagree	Disagree	Agree	Disagree	Disagree	Disagree	Disagree	Agree	Disagree	Disagree		Reject	Adopt	Reject	Didn’t try	Adopt			Adopt		1	1	1	1	1	1	0	6	85.7143	1	4		1	1
657		dakahleia	Lower	40-	40	female	No	married	Yes	Secondary or Diploma	Yes	No		Disagree	Agree	Disagree	Disagree	Agree	Disagree	Disagree	Disagree	Agree	Disagree	Agree	Disagree		Reject	Adopt	Reject	Didn’t try	Adopt					1	1	0	1	1	1	0	5	71.4286	1	3		1	1
658		dakahleia	Lower	<=19	17	female	Yes	single	No	Secondary or Diploma	No	No		Agree	Agree	Disagree	Disagree	Agree	Disagree	Agree	Disagree	Disagree	Disagree	Disagree	Disagree		Adopt	Reject	Reject	Adopt	Didn’t try					1	1	1	1	0	1	0	5	71.4286	1	3		1	1
659		dakahleia	Lower	<=19	14	female	Yes	single	No	Preparatory	No	Yes		Agree	Agree	Agree	Agree	Agree	Agree	Agree	Agree	Agree	Agree	Agree	Agree		Reject	Adopt	Reject		Adopt			Adopt		1	1	1	1	0	1	0	5	71.4286	1	3		0	1
660		dakahleia	Lower	40-	42	male	No	married	Yes	Read and write	Yes	Yes		Agree	Disagree	Disagree	Disagree	Disagree	Agree	Agree	Disagree	Disagree	Disagree	Disagree	Disagree		Reject	Adopt		Reject	Adopt	Didn’t try	Didn’t try	Adopt		1	1	0	0	0	1	0	3	42.8571	0	2		0	1
661		dakahleia	Lower	30-	31	female	No	married	Yes	Secondary or Diploma	Yes	No		Agree	Agree	Disagree	Disagree	Disagree	Disagree	Agree	Agree	Disagree	Agree	Disagree	Agree		Reject	Adopt	Reject	Didn’t try	Adopt					1	0	1	1	0	1	0	4	57.1429	1	3		1	1
662		dakahleia	Lower	<=19	13	female	Yes	single	No	Preparatory	No	Yes		Disagree	Agree	Agree	Disagree	Disagree	Disagree	Agree	Agree	Disagree	Disagree	Disagree	Disagree		Reject	Adopt	Reject		Adopt			Adopt		0	0	0	1	0	1	0	2	28.5714	0	2		0	1
663		dakahleia	Lower	<=19	13	female	Yes	single	No	Preparatory	No	Yes		Disagree	Agree	Agree	Disagree	Disagree	Agree	Agree	Disagree	Disagree	Disagree	Disagree	Agree		Reject	Adopt	Reject		Adopt			Try		0	0	0	1	0	0	0	1	14.2857	0	1		1	1
664		dakahleia	Lower	30-	31	female	No	married	Yes	University or more	Yes	Yes		Agree	Agree	Agree	Disagree	Agree	Agree	Agree	Agree	Agree	Agree	Agree	Agree		Reject	Adopt	Adopt	Didn’t try	Adopt			Try		1	1	1	1	1	1	0	6	85.7143	1	4		0	1
665		dakahleia	Lower	30-	35	female	No	married	Yes	Secondary or Diploma	Yes	Yes		Agree	Agree	Agree	Agree	Agree	Disagree	Agree	Agree	Disagree	Disagree	Disagree	Disagree		Adopt	Reject	Reject	Adopt	Didn’t try			Adopt		1	1	0	1	1	0	0	4	57.1429	1	3		1	1
666		dakahleia	Lower	<=19	15	female	Yes	single	No	Preparatory	No	Yes		Agree	Agree	Disagree	Agree	Agree	Agree	Agree	Agree	Agree	Disagree	Agree	Disagree		Reject	Adopt	Reject	Didn’t try	Adopt			Reject		1	1	0	1	1	1	0	5	71.4286	1	3		1	1
667		dakahleia	Lower	40-	40	female	No	married	Yes	Secondary or Diploma	Yes	Yes		Disagree	Disagree	Disagree	Disagree	Agree	Agree	Agree	Agree	Agree	Disagree	Disagree	Disagree		Reject	Reject	Adopt	Didn’t try	Didn’t try			Adopt		1	1	1	1	1	0	1	6	85.7143	1	4		1	0
668		dakahleia	Lower	20-	20	female	No	single	No	University or more	No	Yes		Agree	Agree	Agree	Disagree	Disagree	Agree	Agree	Agree	Disagree	Disagree	Disagree	Disagree		Adopt	Adopt	Reject	Adopt	Adopt			Adopt		1	1	1	1	1	1	1	7	100	1	4		1	1
669		dakahleia	Lower	<=19	18	male	Yes	single	No	Secondary or Diploma	No	No		Agree	Agree	Disagree	Disagree	Disagree	Agree	Agree	Disagree	Disagree	Disagree	Disagree	Disagree		Reject	Adopt		Didn’t try	Adopt	Try	Adopt			1	0	1	1	1	1	0	5	71.4286	1	3		1	0
670		dakahleia	Lower	<=19	14	female	Yes	single	No	Preparatory	No	No		Disagree	Agree	Agree	Disagree	Disagree	Disagree	Agree	Agree	Disagree	Agree	Agree	Agree		Reject	Reject	Reject		Didn’t try					1	1	1	1	1	1	0	6	85.7143	1	4		1	1
671		dakahleia	Lower	40-	49	male	No	married	Yes	Read and write	Yes	Yes		Disagree	Disagree	Disagree	Disagree	Disagree	Agree	Agree	Disagree	Agree	Disagree	Disagree	Disagree		Adopt	Reject		Adopt	Didn’t try	Didn’t try	Adopt	Reject		1	1	1	1	1	1	0	6	85.7143	1	4		1	1
672		dakahleia	Lower	40-	45	female	No	married	Yes	Illiterate	Yes	Yes		Agree	Agree	Agree	Agree	Agree	Agree	Agree	Agree	Agree	Disagree	Disagree	Disagree		Reject	Reject	Adopt	Didn’t try	Didn’t try			Adopt		1	1	0	1	1	1	0	5	71.4286	1	3		0	0
673		dakahleia	Lower	40-	48	male	No	married	Yes	Secondary or Diploma	Yes	Yes		Agree	Disagree	Agree	Disagree	Agree	Agree	Agree	Agree	Agree	Agree	Agree	Agree		Reject	Reject		Try	Didn’t try	Reject	Adopt	Reject		1	1	1	1	1	1	0	6	85.7143	1	4		1	1
674		dakahleia	Lower	30-	38	female	No	married	Yes	Secondary or Diploma	Yes	Yes		Agree	Agree	Agree	Agree	Disagree	Agree	Agree	Agree	Agree	Agree	Agree	Agree		Reject	Reject	Adopt	Didn’t try	Reject			Reject		1	1	1	1	1	1	1	7	100	1	4		1	1
675		dakahleia	Lower	<=19	17	male	Yes	single	No	Preparatory	No	No		Agree	Agree	Agree	Disagree	Disagree	Agree	Agree	Agree	Agree	Agree	Agree	Agree		Reject	Reject		Try	Didn’t try	Reject	Adopt			1	1	1	1	1	1	0	6	85.7143	1	4		1	1
676		dakahleia	Lower	<=19	13	male	Yes	single	No	Primary	No	No		Disagree	Agree	Agree	Disagree	Disagree	Agree	Agree	Agree	Disagree	Disagree	Disagree	Disagree		Adopt	Adopt			Adopt	Didn’t try	Reject			1	1	0	0	1	1	0	4	57.1429	1	3		1	1
677		dakahleia	Lower	>=60	63	male	No	married	Yes	Read and write	Yes	No		Agree	Agree	Agree	Agree	Disagree	Agree	Agree	Agree	Agree	Agree	Disagree	Disagree		Reject	Reject		Didn’t try	Didn’t try	Didn’t try	Adopt			1	1	1	1	1	1	1	7	100	1	4		1	1
678		dakahleia	Lower	50-	58	female	No	married	Yes	Illiterate	Yes	Yes		Agree	Agree	Agree	Agree	Agree	Agree	Agree	Agree	Agree	Disagree	Disagree	Disagree		Adopt	Reject	Adopt	Adopt	Try			Adopt		1	1	1	1	1	1	1	7	100	1	4		0	1
679		dakahleia	Lower	30-	31	female	No	married	Yes	Secondary or Diploma	Yes	No		Agree	Agree	Disagree	Disagree	Disagree	Agree	Disagree	Disagree	Disagree	Disagree	Disagree	Disagree		Reject	Reject	Adopt	Didn’t try	Didn’t try					1	1	1	1	1	1	1	7	100	1	4		1	1
680		dakahleia	Lower	>=60	75	male	No	married	Yes	Illiterate	Yes	Yes		Agree	Agree	Disagree	Disagree	Agree	Agree	Agree	Disagree	Disagree	Agree	Agree	Agree		Reject	Adopt		Reject	Adopt	Didn’t try	Try	Adopt		1	1	1	1	1	1	0	6	85.7143	1	4		1	1
681		dakahleia	Lower	>=60	65	female	No	married	Yes	Illiterate	Yes	Yes		Agree	Agree	Disagree	Agree	Disagree	Agree	Agree	Agree	Agree	Agree	Agree	Agree		Reject	Adopt	Reject	Didn’t try	Adopt			Reject		1	1	1	1	1	1	0	6	85.7143	1	4		1	1
682		dakahleia	Lower	30-	36	female	No	married	Yes	Primary	Yes	Yes		Agree	Agree	Disagree	Disagree	Agree	Agree	Agree	Disagree	Disagree	Agree	Agree	Disagree		Reject	Reject	Reject	Didn’t try	Didn’t try			Reject		1	1	1	1	1	1	1	7	100	1	4		1	1
683		dakahleia	Lower	<=19	17	male	Yes	single	No	Preparatory	No	No		Agree	Agree	Agree	Agree	Agree	Agree	Agree	Agree	Agree	Agree	Agree	Agree		Reject	Reject		Try	Didn’t try	Reject	Adopt			1	1	1	1	1	1	1	7	100	1	4		1	1
684		dakahleia	Lower	<=19	14	female	Yes	single	No	Primary	No	Yes		Agree	Agree	Agree	Agree	Agree	Agree	Agree	Agree	Agree	Agree	Agree	Agree		Adopt	Reject	Reject		Didn’t try			Reject		1	1	1	1	1	1	1	7	100	1	4		1	1
685		dakahleia	Lower	50-	59	male	No	married	Yes	Preparatory	Yes	No		Agree	Agree	Agree	Disagree	Disagree	Agree	Agree	Agree	Agree	Disagree	Disagree	Disagree		Adopt	Adopt		Adopt	Adopt	Didn’t try	Adopt			1	1	0	0	1	1	1	5	71.4286	1	3		1	1
686		dakahleia	Lower	50-	55	female	No	married	Yes	Illiterate	Yes	Yes		Agree	Agree	Agree	Agree	Agree	Agree	Agree	Agree	Agree	Disagree	Disagree	Disagree		Reject	Adopt	Reject	Didn’t try	Adopt			Reject		1	1	1	1	1	1	1	7	100	1	4		1	1
687		dakahleia	Lower	20-	21	female	No	married	Yes	Secondary or Diploma	Yes	No		Agree	Agree	Agree	Agree	Agree	Agree	Agree	Disagree	Agree	Agree	Disagree	Disagree		Reject	Adopt	Reject	Didn’t try	Adopt					1	1	0	0	1	1	0	4	57.1429	1	3		1	1
688		dakahleia	Lower	20-	25	female	No	married	Yes	Secondary or Diploma	Yes	No		Agree	Agree	Agree	Agree	Agree	Agree	Agree	Agree	Agree	Agree	Agree	Disagree		Reject	Reject	Adopt	Didn’t try	Didn’t try					1	1	1	1	0	1	1	6	85.7143	1	4		1	1
689		dakahleia	Lower	50-	58	male	No	married	Yes	Illiterate	Yes	Yes		Disagree	Disagree	Disagree	Disagree	Disagree	Disagree	Disagree	Disagree	Disagree	Disagree	Disagree	Disagree		Reject	Reject		Didn’t try	Didn’t try	Didn’t try	Adopt	Reject		0	0	0	0	0	0	0	0	0	0	1		0	0
690		dakahleia	Lower	50-	59	female	No	married	Yes	Illiterate	Yes	No		Disagree	Disagree	Disagree	Disagree	Disagree	Disagree	Disagree	Disagree	Disagree	Disagree	Disagree	Disagree		Adopt	Adopt	Adopt	Adopt	Adopt					0	0	0	0	0	0	0	0	0	0	1		0	0
691		dakahleia	Lower	>=60	60	male	No	married	Yes	Read and write	Yes	Yes		Disagree	Disagree	Disagree	Disagree	Disagree	Agree	Agree	Disagree	Disagree	Disagree	Disagree	Disagree		Reject	Reject		Didn’t try	Didn’t try	Didn’t try	Adopt	Adopt		1	1	1	0	0	0	0	3	42.8571	0	2		1	1
692		dakahleia	Lower	50-	55	female	No	married	Yes	Read and write	Yes	No		Disagree	Disagree	Disagree	Disagree	Disagree	Disagree	Disagree	Disagree	Disagree	Disagree	Disagree	Disagree		Reject	Reject	Adopt	Didn’t try	Try					0	0	0	0	0	0	0	0	0	0	1		0	0
693		dakahleia	Lower	30-	33	female	No	single	No	Preparatory	No	No		Agree	Agree	Disagree	Disagree	Agree	Agree	Agree	Disagree	Agree	Disagree	Agree	Agree		Reject	Reject	Adopt	Didn’t try	Didn’t try					1	1	0	1	0	1	0	4	57.1429	1	3		1	1
694		dakahleia	Lower	20-	28	female	No	married	Yes	Secondary or Diploma	Yes	Yes		Disagree	Disagree	Agree	Disagree	Agree	Agree	Agree	Agree	Agree	Agree	Agree	Agree		Reject	Reject	Reject	Didn’t try	Didn’t try			Adopt		1	1	0	1	1	0	1	5	71.4286	1	3		1	1
695		dakahleia	Lower	30-	38	male	No	married	Yes	Primary	Yes	No		Disagree	Disagree	Disagree	Disagree	Disagree	Agree	Agree	Disagree	Disagree	Disagree	Agree	Disagree		Reject	Reject		Didn’t try	Didn’t try	Didn’t try	Adopt			1	1	1	1	0	1	0	5	71.4286	1	3		1	1
696		dakahleia	Lower	30-	37	female	No	married	Yes	Primary	Yes	Yes		Disagree	Agree	Disagree	Disagree	Disagree	Disagree	Disagree	Disagree	Disagree	Disagree	Disagree	Agree		Reject	Reject	Reject	Didn’t try	Didn’t try			Adopt		1	1	0	1	0	0	1	4	57.1429	1	3		1	1
697		dakahleia	Lower	<=19	11	female	Yes	single	No	Primary	No	Yes		Disagree	Disagree	Disagree	Disagree	Disagree	Disagree	Disagree	Disagree	Disagree	Disagree	Disagree	Disagree		Reject	Adopt	Try		Adopt			Reject		0	0	0	0	0	0	0	0	0	0	1		0	0
698		dakahleia	Lower	50-	50	female	No	married	Yes	Read and write	Yes	Yes		Disagree	Disagree	Disagree	Disagree	Disagree	Disagree	Disagree	Disagree	Disagree	Disagree	Disagree	Disagree		Adopt	Adopt	Adopt	Adopt	Adopt			Reject		0	0	0	0	0	0	0	0	0	0	1		0	0
699		dakahleia	Lower	30-	33	female	No	married	Yes	Read and write	Yes	No		Agree	Disagree	Agree	Agree	Disagree	Disagree	Agree	Agree	Agree	Agree	Agree	Agree		Reject	Reject	Reject	Didn’t try	Didn’t try					1	1	1	1	0	0	0	4	57.1429	1	3		0	1
700		dakahleia	Lower	<=19	11	male	Yes	single	No	Primary	No	No		Agree	Agree	Agree	Agree	Agree	Agree	Agree	Agree	Agree	Disagree	Disagree	Disagree		Reject	Reject			Didn’t try	Didn’t try	Didn’t try			1	1	1	0	1	1	0	5	71.4286	1	3		1	1
701		dakahleia	Lower	20-	28	female	No	married	Yes	Secondary or Diploma	Yes	Yes		Agree	Disagree	Disagree	Disagree	Agree	Agree	Agree	Disagree	Agree	Disagree	Disagree	Disagree		Try	Reject	Adopt	Didn’t try	Didn’t try			Reject		1	0	0	1	0	1	0	3	42.8571	0	2		1	1
702		dakahleia	Lower	50-	50	male	No	married	Yes	University or more	Yes	No		Agree	Disagree	Disagree	Disagree	Disagree	Agree	Agree	Disagree	Disagree	Disagree	Disagree	Disagree		Reject	Adopt		Didn’t try	Adopt	Didn’t try	Adopt			1	1	1	0	1	1	1	6	85.7143	1	4		1	1
703		dakahleia	Lower	30-	33	female	No	married	Yes	University or more	Yes	Yes		Agree	Agree	Agree	Disagree	Agree	Agree	Agree	Agree	Agree	Agree	Agree	Agree		Reject	Reject	Adopt	Didn’t try	Didn’t try			Adopt		1	1	0	1	1	1	1	6	85.7143	1	4		1	1
704		dakahleia	Lower	40-	40	male	No	married	Yes	University or more	Yes	Yes		Disagree	Disagree	Disagree	Disagree	Agree	Agree	Disagree	Disagree	Disagree	Disagree	Agree	Agree		Reject	Adopt		Didn’t try	Adopt	Didn’t try	Adopt	Try		1	1	1	1	1	1	0	6	85.7143	1	4		1	1
705		dakahleia	Lower	30-	30	female	No	married	Yes	Primary	Yes	Yes		Agree	Agree	Agree	Disagree	Agree	Agree	Agree	Agree	Agree	Disagree	Agree	Agree		Adopt	Reject	Adopt	Adopt	Didn’t try			Reject		1	1	1	1	0	1	0	5	71.4286	1	3		1	1
706		dakahleia	Lower	>=60	80	female	No	widdow	No	Secondary or Diploma	No	Yes		Agree	Agree	Agree	Agree	Agree	Disagree	Agree	Agree	Agree	Agree	Disagree	Agree		Reject	Reject	Adopt	Didn’t try	Didn’t try			Reject		1	1	1	1	1	1	0	6	85.7143	1	4		1	1
707		dakahleia	Lower	50-	50	female	No	widdow	No	Illiterate	No	Yes		Disagree	Disagree	Disagree	Disagree	Disagree	Disagree	Disagree	Disagree	Disagree	Disagree	Disagree	Disagree		Reject	Adopt	Adopt	Didn’t try	Adopt			Reject		0	0	0	0	0	0	0	0	0	0	1		0	0
708		dakahleia	Lower	>=60	80	male	No	widdow	No	Illiterate	No	No		Disagree	Disagree	Disagree	Disagree	Disagree	Agree	Agree	Disagree	Agree	Disagree	Disagree	Disagree		Reject	Adopt		Didn’t try	Adopt	Try	Try			1	1	0	0	0	0	0	2	28.5714	0	2		0	1
709		dakahleia	Lower	30-	36	female	No	married	Yes	Secondary or Diploma	Yes	Yes		Agree	Disagree	Disagree	Disagree	Disagree	Agree	Agree	Disagree	Agree	Disagree	Disagree	Disagree		Adopt	Reject	Reject	Adopt	Didn’t try			Adopt		1	1	1	1	1	1	0	6	85.7143	1	4		1	1
710		dakahleia	Lower	<=19	15	female	Yes	single	No	Preparatory	No	Yes		Agree	Disagree	Agree	Agree	Agree	Disagree	Agree	Agree	Agree	Agree	Agree	Agree		Reject	Reject	Reject	Didn’t try	Didn’t try			Reject		1	0	1	1	1	1	1	6	85.7143	1	4		1	1
711		dakahleia	Lower	<=19	12	female	Yes	single	No	Primary	No	Yes		Agree	Disagree	Agree	Disagree	Disagree	Disagree	Agree	Agree	Agree	Disagree	Agree	Agree		Reject	Adopt	Reject		Adopt			Adopt		1	1	0	1	1	1	0	5	71.4286	1	3		1	1
712		dakahleia	Lower	40-	47	male	No	married	Yes	Secondary or Diploma	Yes	Yes		Agree	Agree	Disagree	Disagree	Agree	Disagree	Agree	Disagree	Agree	Disagree	Agree	Agree		Reject	Adopt		Didn’t try	Adopt	Didn’t try	Adopt	Reject		1	0	0	1	1	1	0	4	57.1429	1	3		1	1
713		dakahleia	Lower	40-	40	female	No	married	Yes	Secondary or Diploma	Yes	Yes		Agree	Disagree	Agree	Disagree	Agree	Agree	Agree	Agree	Agree	Disagree	Disagree	Disagree		Reject	Adopt	Try	Didn’t try	Adopt			Adopt		0	1	1	1	1	1	0	5	71.4286	1	3		1	1
714		dakahleia	Lower	<=19	13	male	Yes	single	No	Preparatory	No	No		Agree	Disagree	Agree	Agree	Agree	Agree	Agree	Agree	Agree	Disagree	Agree	Agree		Reject	Adopt			Adopt	Didn’t try	Reject			1	1	0	1	1	1	0	5	71.4286	1	3		1	1
715		dakahleia	Lower	40-	43	female	No	married	Yes	Read and write	Yes	Yes		Agree	Disagree	Disagree	Disagree	Agree	Disagree	Agree	Agree	Agree	Disagree	Disagree	Disagree		Reject	Adopt	Reject	Didn’t try	Adopt			Reject		1	1	0	1	1	1	0	5	71.4286	1	3		1	1
716		dakahleia	Lower	<=19	12	female	Yes	married	Yes	Primary	Yes	No		Agree	Agree	Disagree	Disagree	Disagree	Disagree	Agree	Agree	Agree	Disagree	Agree	Agree		Adopt	Reject	Reject		Didn’t try					1	0	0	0	0	0	1	2	28.5714	0	2		0	1
717		dakahleia	Lower	20-	27	male	No	married	Yes	Secondary or Diploma	Yes	Yes		Agree	Agree	Agree	Disagree	Agree	Disagree	Agree	Agree	Agree	Agree	Agree	Agree		Reject	Reject		Didn’t try	Didn’t try	Didn’t try	Adopt	Adopt		1	0	1	1	1	1	1	6	85.7143	1	4		1	1
718		dakahleia	Lower	20-	20	female	No	married	Yes	Preparatory	Yes	Yes		Agree	Agree	Agree	Agree	Agree	Disagree	Agree	Agree	Agree	Agree	Agree	Agree		Reject	Reject	Adopt	Didn’t try	Didn’t try			Adopt		0	0	0	1	1	1	1	4	57.1429	1	3		1	1
719		dakahleia	Lower	30-	36	female	No	married	Yes	Secondary or Diploma	Yes	Yes		Agree	Disagree	Disagree	Disagree	Disagree	Agree	Agree	Agree	Agree	Disagree	Disagree	Agree		Reject	Reject	Reject	Didn’t try	Didn’t try			Reject		1	1	0	1	1	1	1	6	85.7143	1	4		1	1
720		dakahleia	Lower	<=19	16	male	Yes	single	No	Secondary or Diploma	No	Yes		Agree	Agree	Disagree	Disagree	Disagree	Disagree	Disagree	Agree	Agree	Disagree	Disagree	Disagree		Reject	Reject		Didn’t try	Didn’t try	Didn’t try	Adopt	Reject		1	0	0	1	1	1	0	4	57.1429	1	3		0	1
721		dakahleia	Lower	<=19	14	female	Yes	single	No	Preparatory	No	Yes		Agree	Disagree	Disagree	Disagree	Disagree	Agree	Agree	Agree	Agree	Disagree	Agree	Disagree		Reject	Reject	Reject		Reject			Adopt		0	1	0	1	1	1	0	4	57.1429	1	3		1	1
722		dakahleia	Lower	<=19	12	female	Yes	single	No	Primary	No	No		Agree	Agree	Agree	Agree	Disagree	Agree	Agree	Agree	Agree	Disagree	Agree	Agree		Reject	Reject	Reject		Didn’t try					1	0	0	1	1	0	0	3	42.8571	0	2		0	0
723		dakahleia	Lower	>=60	64	male	No	married	Yes	Read and write	Yes	Yes		Disagree	Disagree	Disagree	Disagree	Disagree	Disagree	Disagree	Disagree	Disagree	Disagree	Disagree	Disagree		Adopt	Adopt		Adopt	Adopt	Didn’t try	Adopt	Adopt		1	1	1	1	1	1	1	7	100	1	4		1	1
724		dakahleia	Lower	50-	53	female	No	married	Yes	Illiterate	Yes	Yes		Disagree	Disagree	Disagree	Disagree	Disagree	Disagree	Disagree	Disagree	Disagree	Disagree	Disagree	Disagree		Reject	Reject	Reject	Didn’t try	Didn’t try			Adopt		0	0	0	0	0	0	0	0	0	0	1		1	1
725		dakahleia	Lower	20-	21	male	No	single	No	Secondary or Diploma	No	Yes		Agree	Agree	Disagree	Disagree	Disagree	Disagree	Disagree	Disagree	Agree	Disagree	Disagree	Disagree		Reject	Adopt		Didn’t try	Adopt	Didn’t try	Didn’t try	Adopt		1	1	1	1	0	1	1	6	85.7143	1	4		1	0
726		dakahleia	Lower	<=19	14	female	Yes	single	No	Preparatory	No	No		Agree	Agree	Disagree	Agree	Agree	Agree	Agree	Disagree	Agree	Disagree	Agree	Agree		Reject	Reject	Adopt		Didn’t try					1	0	0	1	1	0	1	4	57.1429	1	3		1	1
727		dakahleia	Lower	30-	38	female	No	married	Yes	Preparatory	Yes	No		Disagree	Disagree	Agree	Disagree	Disagree	Agree	Agree	Agree	Agree	Agree	Agree	Agree		Adopt	Reject	Reject	Adopt	Didn’t try					1	1	0	1	1	0	1	5	71.4286	1	3		0	1
728		dakahleia	Lower	<=19	18	male	Yes	single	No	Secondary or Diploma	No	Yes		Agree	Agree	Agree	Disagree	Disagree	Disagree	Agree	Agree	Disagree	Disagree	Agree	Disagree		Reject	Reject		Reject	Didn’t try	Didn’t try	Reject	Try		1	1	0	1	1	1	1	6	85.7143	1	4		1	1
729		dakahleia	Lower	<=19	18	female	Yes	single	No	Secondary or Diploma	No	No		Agree	Agree	Disagree	Disagree	Disagree	Agree	Agree	Disagree	Agree	Disagree	Disagree	Disagree		Reject	Reject	Adopt	Didn’t try	Didn’t try					1	0	0	0	1	0	0	2	28.5714	0	2		1	1
730		dakahleia	Lower	30-	30	female	No	married	Yes	Secondary or Diploma	Yes	Yes		Disagree	Disagree	Disagree	Disagree	Disagree	Disagree	Disagree	Disagree	Disagree	Disagree	Agree	Disagree		Adopt	Reject	Adopt	Adopt	Didn’t try			Reject		1	1	1	1	0	1	0	5	71.4286	1	3		1	1
731		dakahleia	Lower	40-	47	male	No	married	Yes	Secondary or Diploma	Yes	Yes		Disagree	Disagree	Disagree	Disagree	Disagree	Agree	Disagree	Disagree	Disagree	Disagree	Agree	Disagree		Reject	Reject		Didn’t try	Didn’t try	Didn’t try	Adopt	Reject		1	1	0	1	0	1	0	4	57.1429	1	3		1	1
732		dakahleia	Lower	40-	45	female	No	married	Yes	Secondary or Diploma	Yes	Yes		Agree	Agree	Agree	Disagree	Agree	Disagree	Agree	Agree	Agree	Disagree	Disagree	Disagree		Reject	Adopt	Reject	Didn’t try	Adopt			Reject		1	1	0	1	0	1	0	4	57.1429	1	3		1	1
733		dakahleia	Lower	<=19	19	female	Yes	single	No	Secondary or Diploma	No	No		Agree	Disagree	Disagree	Disagree	Agree	Agree	Agree	Disagree	Disagree	Agree	Agree	Agree		Adopt	Adopt	Reject	Adopt	Adopt					1	1	1	1	0	1	0	5	71.4286	1	3		1	1
734		dakahleia	Lower	<=19	15	female	Yes	single	No	Preparatory	No	No		Agree	Agree	Agree	Agree	Agree	Agree	Agree	Agree	Agree	Disagree	Agree	Agree		Adopt	Adopt	Reject	Adopt	Adopt					1	1	1	1	1	1	0	6	85.7143	1	4		1	1
735		dakahleia	Lower	20-	21	male	No	married	Yes	Secondary or Diploma	Yes	Yes		Agree	Agree	Agree	Agree	Disagree	Agree	Agree	Agree	Agree	Disagree	Agree	Disagree		Reject	Reject		Didn’t try	Didn’t try	Didn’t try	Adopt	Adopt		1	1	1	1	1	1	0	6	85.7143	1	4		1	1
736		dakahleia	Lower	<=19	18	female	Yes	married	Yes	Secondary or Diploma	Yes	No		Agree	Agree	Agree	Disagree	Disagree	Disagree	Agree	Disagree	Disagree	Disagree	Disagree	Disagree		Reject	Adopt	Adopt	Didn’t try	Adopt					1	0	0	1	0	1	0	3	42.8571	0	2		1	1
737		dakahleia	Lower	40-	45	female	No	widdow	No	Illiterate	No	No		Agree	Disagree	Agree	Disagree	Agree	Agree	Agree	Agree	Agree	Disagree	Agree	Agree		Reject	Reject	Adopt	Didn’t try	Didn’t try					1	1	1	1	0	1	0	5	71.4286	1	3		1	1
738		dakahleia	Lower	20-	26	male	No	single	No	Read and write	No	Yes		Agree	Agree	Agree	Agree	Disagree	Disagree	Agree	Agree	Disagree	Agree	Agree	Agree		Reject	Reject		Didn’t try	Didn’t try	Didn’t try	Adopt	Reject		1	1	1	1	0	1	0	5	71.4286	1	3		0	0
739		dakahleia	Lower	20-	28	male	No	married	Yes	Secondary or Diploma	Yes	Yes		Disagree	Agree	Disagree	Disagree	Disagree	Agree	Disagree	Disagree	Disagree	Agree	Agree	Agree		Reject	Reject		Didn’t try	Didn’t try	Didn’t try	Adopt	Reject		1	1	1	1	0	1	0	5	71.4286	1	3		1	1
740		dakahleia	Lower	<=19	18	female	Yes	married	Yes	Secondary or Diploma	Yes	Yes		Agree	Agree	Agree	Agree	Agree	Agree	Agree	Agree	Agree	Disagree	Agree	Disagree		Reject	Reject	Adopt	Try	Didn’t try			Adopt		1	1	1	1	1	1	0	6	85.7143	1	4		0	1
741		dakahleia	Lower	40-	41	male	No	married	Yes	Secondary or Diploma	Yes	Yes		Disagree	Agree	Disagree	Disagree	Agree	Agree	Agree	Disagree	Agree	Disagree	Agree	Agree		Reject	Reject		Reject	Didn’t try	Didn’t try	Reject	Adopt		1	0	0	1	0	1	0	3	42.8571	0	2		1	1
742		dakahleia	Lower	30-	34	female	No	married	Yes	Secondary or Diploma	Yes	Yes		Agree	Agree	Disagree	Disagree	Disagree	Agree	Agree	Agree	Agree	Disagree	Disagree	Disagree		Reject	Reject	Reject	Didn’t try	Didn’t try			Reject		1	1	1	1	0	1	1	6	85.7143	1	4		1	1
743		dakahleia	Lower	<=19	14	female	Yes	single	No	Preparatory	No	Yes		Disagree	Agree	Disagree	Disagree	Disagree	Agree	Agree	Disagree	Disagree	Disagree	Agree	Agree		Reject	Reject	Adopt		Didn’t try			Adopt		1	1	0	1	0	1	0	4	57.1429	1	3		1	1
744		dakahleia	Lower	<=19	12	female	Yes	single	No	Primary	No	No		Agree	Agree	Agree	Disagree	Agree	Disagree	Agree	Agree	Agree	Disagree	Disagree	Disagree		Reject	Reject	Adopt		Didn’t try					1	0	0	1	0	1	0	3	42.8571	0	2		1	0
745		dakahleia	Lower	>=60	60	male	No	married	Yes	Illiterate	Yes	Yes		Agree	Agree	Agree	Agree	Agree	Disagree	Agree	Agree	Agree	Disagree	Agree	Agree		Reject	Reject		Didn’t try	Didn’t try	Didn’t try	Adopt	Try		1	1	1	1	1	1	0	6	85.7143	1	4		1	1
746		dakahleia	Lower	50-	50	female	No	married	Yes	Illiterate	Yes	Yes		Agree	Agree	Agree	Agree	Agree	Agree	Agree	Disagree	Agree	Agree	Agree	Disagree		Reject	Reject	Adopt	Didn’t try	Didn’t try			Adopt		1	1	1	1	1	1	1	7	100	1	4		1	1
747		dakahleia	Lower	20-	25	male	No	single	No	Secondary or Diploma	No	No		Agree	Agree	Agree	Agree	Agree	Agree	Agree	Agree	Agree	Agree	Disagree	Agree		Reject	Reject		Didn’t try	Didn’t try	Didn’t try	Adopt			1	1	1	1	1	1	1	7	100	1	4		1	1
748		dakahleia	Lower	>=60	63	male	No	married	Yes	Illiterate	Yes	Yes		Agree	Agree	Agree	Disagree	Agree	Agree	Agree	Agree	Disagree	Agree	Disagree	Disagree		Reject	Reject		Try	Try	Try	Adopt	Adopt		1	1	0	1	1	1	0	5	71.4286	1	3		1	1
749		dakahleia	Lower	<=19	16	female	Yes	single	No	Secondary or Diploma	No	Yes		Agree	Agree	Agree	Disagree	Agree	Agree	Agree	Agree	Agree	Agree	Agree	Agree		Reject	Reject	Reject	Didn’t try	Didn’t try			Adopt		1	1	0	1	1	1	0	5	71.4286	1	3		1	1
750		dakahleia	Lower	<=19	16	female	Yes	single	No	Secondary or Diploma	No	Yes		Agree	Disagree	Disagree	Disagree	Disagree	Disagree	Disagree	Disagree	Agree	Agree	Disagree	Disagree		Adopt	Reject	Reject	Adopt	Didn’t try			Adopt		1	0	1	1	1	1	1	6	85.7143	1	4		1	1
751		dakahleia	Lower	30-	39	female	No	married	Yes	Secondary or Diploma	Yes	Yes		Agree	Disagree	Disagree	Disagree	Disagree	Disagree	Agree	Agree	Disagree	Disagree	Disagree	Disagree		Adopt	Reject	Reject	Adopt	Didn’t try			Adopt		1	1	1	1	1	1	0	6	85.7143	1	4		1	1
752		dakahleia	Lower	>=60	65	female	No	married	Yes	Illiterate	Yes	No		Agree	Agree	Agree	Agree	Agree	Disagree	Agree	Agree	Disagree	Disagree	Disagree	Disagree		Adopt	Reject	Try	Adopt	Try					1	1	0	1	1	1	0	5	71.4286	1	3		0	0
753		dakahleia	Lower	<=19	15	male	Yes	single	No	Preparatory	No	No		Agree	Agree	Agree	Agree	Agree	Agree	Agree	Agree	Disagree	Agree	Disagree	Agree		Try	Reject		Didn’t try	Try	Try	Didn’t try			1	1	0	1	1	1	0	5	71.4286	1	3		1	1
754		dakahleia	Lower	50-	52	male	No	married	Yes	Secondary or Diploma	Yes	Yes		Disagree	Agree	Disagree	Disagree	Agree	Agree	Disagree	Disagree	Agree	Disagree	Disagree	Disagree		Adopt	Adopt		Adopt	Adopt	Try	Adopt	Adopt		1	1	1	1	1	1	0	6	85.7143	1	4		1	1
755		dakahleia	Lower	40-	40	female	No	married	Yes	Secondary or Diploma	Yes	Yes		Disagree	Agree	Disagree	Disagree	Agree	Agree	Agree	Agree	Agree	Disagree	Disagree	Disagree		Reject	Reject	Reject	Didn’t try	Didn’t try			Try		1	1	1	1	1	1	0	6	85.7143	1	4		1	1
756		dakahleia	Lower	<=19	15	female	Yes	single	No	Secondary or Diploma	No	No		Agree	Agree	Agree	Agree	Agree	Agree	Agree	Agree	Agree	Disagree	Agree	Agree		Reject	Reject	Adopt	Didn’t try	Didn’t try					1	1	1	1	1	1	1	7	100	1	4		1	1
757		dakahleia	Lower	40-	46	male	No	married	Yes	Read and write	Yes	No		Disagree	Disagree	Disagree	Disagree	Agree	Agree	Disagree	Disagree	Disagree	Disagree	Disagree	Disagree		Reject	Adopt		Reject	Adopt	Didn’t try	Didn’t try			1	1	1	1	1	1	0	6	85.7143	1	4		1	1
758		dakahleia	Lower	30-	33	female	No	married	Yes	Preparatory	Yes	Yes		Agree	Disagree	Disagree	Disagree	Agree	Disagree	Agree	Disagree	Disagree	Disagree	Disagree	Disagree		Adopt	Reject	Reject	Adopt	Didn’t try			Try		1	1	0	1	1	1	0	5	71.4286	1	3		0	1
759		dakahleia	Lower	<=19	18	female	Yes	single	No	Secondary or Diploma	No	No		Agree	Agree	Disagree	Disagree	Disagree	Agree	Agree	Agree	Disagree	Disagree	Disagree	Disagree		Try	Reject	Reject	Didn’t try	Didn’t try					1	1	0	1	1	1	0	5	71.4286	1	3		1	1
760		dakahleia	Lower	50-	58	male	No	married	Yes	Illiterate	Yes	No		Agree	Agree	Agree	Agree	Agree	Agree	Agree	Agree	Agree	Agree	Agree	Agree		Reject	Adopt		Didn’t try	Adopt	Didn’t try	Adopt			1	1	1	1	1	1	0	6	85.7143	1	4		1	1
761		dakahleia	Lower	40-	46	female	No	married	Yes	Read and write	Yes	Yes		Disagree	Disagree	Disagree	Disagree	Disagree	Disagree	Agree	Agree	Agree	Disagree	Disagree	Disagree		Reject	Adopt	Reject	Didn’t try	Adopt			Adopt		1	1	1	1	1	1	0	6	85.7143	1	4		0	1
762		dakahleia	Lower	50-	59	male	No	married	Yes	Illiterate	Yes	No		Agree	Disagree	Disagree	Disagree	Disagree	Disagree	Agree	Agree	Disagree	Disagree	Disagree	Disagree		Reject	Adopt		Didn’t try	Adopt	Try	Adopt			0	0	0	1	0	0	0	1	14.2857	0	1		0	1
763		dakahleia	Lower	50-	51	female	No	married	Yes	Illiterate	Yes	Yes		Agree	Agree	Agree	Agree	Agree	Disagree	Agree	Agree	Agree	Disagree	Disagree	Agree		Reject	Adopt	Reject	Didn’t try	Adopt			Reject		1	1	1	0	1	1	0	5	71.4286	1	3		0	1
764		dakahleia	Lower	20-	29	male	No	married	Yes	Secondary or Diploma	Yes	Yes		Agree	Agree	Disagree	Disagree	Agree	Agree	Agree	Agree	Disagree	Agree	Agree	Disagree		Reject	Adopt		Didn’t try	Adopt	Didn’t try	Adopt	Adopt		1	1	1	1	1	1	1	7	100	1	4		1	1
765		dakahleia	Lower	20-	23	female	No	married	Yes	Primary	Yes	No		Disagree	Agree	Agree	Disagree	Agree	Agree	Agree	Agree	Disagree	Agree	Agree	Disagree		Reject	Adopt	Reject	Didn’t try	Adopt					1	1	1	1	1	1	1	7	100	1	4		1	1
766		dakahleia	Lower	50-	58	male	No	married	Yes	Read and write	Yes	Yes		Agree	Agree	Disagree	Disagree	Agree	Agree	Agree	Agree	Disagree	Disagree	Agree	Disagree		Reject	Adopt		Didn’t try	Adopt	Didn’t try	Adopt	Adopt		1	1	1	1	1	1	0	6	85.7143	1	4		1	1
767		dakahleia	Lower	40-	48	female	No	married	Yes	Illiterate	Yes	Yes		Agree	Agree	Agree	Agree	Agree	Agree	Disagree	Agree	Agree	Disagree	Agree	Agree		Reject	Reject	Reject	Didn’t try	Didn’t try			Adopt		1	1	1	1	1	1	1	7	100	1	4		1	1
768		dakahleia	Lower	40-	43	male	No	married	Yes	Secondary or Diploma	Yes	Yes		Disagree	Disagree	Agree	Disagree	Disagree	Disagree	Agree	Agree	Disagree	Disagree	Disagree	Agree		Reject	Adopt		Didn’t try	Adopt	Didn’t try	Adopt	Adopt		1	1	1	1	1	1	0	6	85.7143	1	4		1	1
769		dakahleia	Lower	30-	37	female	No	married	Yes	Secondary or Diploma	Yes	No		Disagree	Agree	Disagree	Disagree	Agree	Disagree	Agree	Disagree	Disagree	Agree	Agree	Agree		Reject	Adopt	Reject	Didn’t try	Adopt					1	1	1	1	1	0	0	5	71.4286	1	3		1	1
770		dakahleia	Lower	40-	41	male	No	married	Yes	Primary	Yes	Yes		Agree	Disagree	Disagree	Disagree	Disagree	Disagree	Disagree	Disagree	Disagree	Disagree	Disagree	Disagree		Adopt	Reject		Adopt	Reject	Didn’t try	Adopt	Adopt		1	1	1	1	0	0	0	4	57.1429	1	3		1	1
771		dakahleia	Lower	20-	27	female	No	married	Yes	Secondary or Diploma	Yes	Yes		Disagree	Disagree	Disagree	Disagree	Agree	Agree	Disagree	Disagree	Agree	Disagree	Disagree	Disagree		Reject	Adopt	Adopt	Didn’t try	Adopt			Reject		1	1	1	1	1	1	0	6	85.7143	1	4		1	1
772		dakahleia	Lower	>=60	60	male	No	married	Yes	Read and write	Yes	No		Agree	Agree	Agree	Agree	Agree	Disagree	Agree	Agree	Disagree	Agree	Agree	Agree		Reject	Adopt		Didn’t try	Adopt	Didn’t try	Adopt			1	1	1	1	0	1	1	6	85.7143	1	4		1	1
773		dakahleia	Lower	40-	42	female	No	married	Yes	Illiterate	Yes	No		Agree	Agree	Agree	Disagree	Agree	Agree	Agree	Agree	Agree	Agree	Agree	Agree		Reject	Reject	Adopt	Didn’t try	Didn’t try					1	1	1	1	1	1	0	6	85.7143	1	4		1	1
774		dakahleia	Lower	40-	47	male	No	married	Yes	Secondary or Diploma	Yes	No		Disagree	Agree	Agree	Disagree	Agree	Agree	Agree	Agree	Disagree	Agree	Agree	Agree		Reject	Reject		Didn’t try	Reject	Didn’t try	Adopt			1	1	1	1	1	1	1	7	100	1	4		1	1
775		dakahleia	Lower	20-	29	female	No	married	Yes	Preparatory	Yes	Yes		Agree	Agree	Disagree	Disagree	Agree	Disagree	Agree	Disagree	Disagree	Disagree	Disagree	Disagree		Reject	Adopt	Reject	Didn’t try	Adopt			Adopt		1	1	1	1	1	1	0	6	85.7143	1	4		1	1
776		dakahleia	Lower	>=60	65	male	No	married	Yes	University or more	Yes	No		Disagree	Disagree	Disagree	Disagree	Disagree	Agree	Disagree	Disagree	Disagree	Disagree	Disagree	Disagree		Reject	Reject		Didn’t try	Didn’t try	Didn’t try	Adopt			1	1	0	1	0	1	0	4	57.1429	1	3		1	1
777		dakahleia	Lower	50-	55	female	No	married	Yes	University or more	Yes	Yes		Disagree	Agree	Disagree	Disagree	Disagree	Agree	Disagree	Disagree	Disagree	Disagree	Disagree	Disagree		Reject	Reject	Adopt	Didn’t try	Didn’t try			Reject		1	1	1	1	0	1	0	5	71.4286	1	3		1	1
778		dakahleia	Lower	>=60	62	male	No	married	Yes	Illiterate	Yes	Yes		Agree	Agree	Agree	Agree	Agree	Disagree	Agree	Agree	Disagree	Disagree	Disagree	Disagree		Reject	Reject		Try	Didn’t try	Reject	Didn’t try	Adopt		1	1	0	1	0	1	0	4	57.1429	1	3		1	1
779		dakahleia	Lower	50-	55	female	No	married	Yes	Illiterate	Yes	Yes		Agree	Agree	Agree	Agree	Agree	Disagree	Agree	Agree	Agree	Agree	Agree	Agree		Reject	Reject	Adopt	Didn’t try	Didn’t try			Adopt		1	1	1	1	0	1	0	5	71.4286	1	3		1	1
780		dakahleia	Lower	30-	35	male	No	married	Yes	Primary	Yes	Yes		Agree	Agree	Agree	Agree	Agree	Agree	Agree	Agree	Disagree	Agree	Agree	Agree		Adopt	Adopt		Adopt	Adopt	Didn’t try	Try	Reject		1	0	0	1	0	1	0	3	42.8571	0	2		1	1
781		dakahleia	Lower	20-	25	female	No	married	Yes	Secondary or Diploma	Yes	Yes		Disagree	Disagree	Disagree	Agree	Disagree	Agree	Agree	Agree	Agree	Disagree	Disagree	Disagree		Reject	Reject	Adopt	Didn’t try	Didn’t try			Reject		1	1	1	0	0	0	0	3	42.8571	0	2		1	0
782		dakahleia	Lower	50-	58	male	No	married	Yes	Illiterate	Yes	Yes		Disagree	Disagree	Agree	Agree	Disagree	Agree	Agree	Agree	Disagree	Disagree	Disagree	Agree		Reject	Reject		Reject	Try	Try	Didn’t try	Adopt		0	0	0	0	0	1	1	2	28.5714	0	2		1	1
783		dakahleia	Lower	50-	55	female	No	married	Yes	Illiterate	Yes	Yes		Agree	Disagree	Disagree	Disagree	Agree	Disagree	Agree	Disagree	Disagree	Disagree	Disagree	Disagree		Reject	Adopt	Adopt	Didn’t try	Adopt			Try		0	0	0	0	0	1	0	1	14.2857	0	1		0	1
784		dakahleia	Lower	20-	23	female	No	married	Yes	Secondary or Diploma	Yes	Yes		Disagree	Agree	Disagree	Disagree	Agree	Agree	Agree	Disagree	Disagree	Disagree	Disagree	Disagree		Adopt	Adopt	Adopt	Adopt	Adopt			Reject		1	1	0	1	0	1	0	4	57.1429	1	3		1	1
785		dakahleia	Lower	20-	28	male	No	married	Yes	Secondary or Diploma	Yes	No		Agree	Agree	Agree	Agree	Agree	Agree	Agree	Agree	Agree	Agree	Agree	Agree		Reject	Reject		Didn’t try	Didn’t try	Didn’t try	Adopt			1	1	1	1	0	1	0	5	71.4286	1	3		1	1
786		dakahleia	Lower	20-	21	female	No	married	Yes	University or more	Yes	No		Agree	Agree	Disagree	Disagree	Disagree	Agree	Agree	Agree	Agree	Disagree	Disagree	Disagree		Adopt	Adopt	Reject	Adopt	Adopt					1	0	0	1	0	1	0	3	42.8571	0	2		1	1
787		dakahleia	Lower	40-	49	male	No	married	Yes	University or more	Yes	Yes		Agree	Agree	Disagree	Disagree	Agree	Agree	Agree	Disagree	Disagree	Disagree	Agree	Disagree		Reject	Adopt		Reject	Adopt	Didn’t try	Didn’t try	Adopt		1	0	0	1	0	1	1	4	57.1429	1	3		1	1
788		dakahleia	Lower	30-	32	female	No	married	Yes	Secondary or Diploma	Yes	Yes		Agree	Agree	Disagree	Disagree	Agree	Agree	Agree	Disagree	Agree	Agree	Agree	Agree		Reject	Reject	Reject	Didn’t try	Didn’t try			Adopt		1	1	0	1	0	1	0	4	57.1429	1	3		1	1
789		dakahleia	Lower	<=19	17	male	Yes	single	No	Secondary or Diploma	No	No		Agree	Agree	Disagree	Agree	Disagree	Disagree	Disagree	Agree	Disagree	Disagree	Agree	Disagree		Reject	Adopt		Didn’t try	Adopt	Didn’t try	Adopt			1	0	0	1	0	1	0	3	42.8571	0	2		1	1
790		dakahleia	Lower	<=19	11	male	Yes	single	No	Primary	No	No		Agree	Agree	Disagree	Agree	Disagree	Agree	Agree	Agree	Agree	Disagree	Agree	Agree		Adopt	Adopt			Adopt	Didn’t try	Try			1	1	1	1	0	1	0	5	71.4286	1	3		1	1
791		Beni suief	Upper	40-	45	male	No	married	Yes	University or more	Yes	No		Agree	Disagree	Disagree	Disagree	Agree	Agree	Agree	Disagree	Agree	Disagree	Disagree	Agree		Reject	Reject		Try	Didn’t try	Reject	Adopt			1	1	1	1	1	1	0	6	85.7143	1	4		1	1
792		Beni suief	Upper	<=19	14	male	Yes	single	No	Preparatory	No	Yes		Agree	Disagree	Disagree	Disagree	Agree	Agree	Agree	Disagree	Disagree	Disagree	Disagree	Disagree		Reject	Reject			Didn’t try	Reject	Adopt	Reject		1	1	1	1	1	1	1	7	100	1	4		1	1
793		Beni suief	Upper	<=19	14	female	Yes	single	No	Preparatory	No	No		Agree	Agree	Agree	Disagree	Agree	Agree	Agree	Agree	Disagree	Disagree	Disagree	Disagree		Adopt	Reject	Adopt		Didn’t try					1	1	1	1	0	1	0	5	71.4286	1	3		1	1
794		Beni suief	Upper	40-	40	female	No	married	Yes	Secondary or Diploma	Yes	No		Agree	Agree	Agree	Disagree	Agree	Agree	Agree	Agree	Disagree	Disagree	Disagree	Disagree		Reject	Reject	Adopt	Didn’t try	Didn’t try					1	1	1	1	0	1	0	5	71.4286	1	3		1	1
795		Beni suief	Upper	<=19	12	female	Yes	single	No	Primary	No	Yes		Agree	Agree	Disagree	Disagree	Agree	Agree	Agree	Agree	Disagree	Disagree	Disagree	Disagree		Adopt	Reject	Adopt		Didn’t try			Try		1	1	0	1	0	1	0	4	57.1429	1	3		1	1
796		Beni suief	Upper	50-	50	male	No	married	Yes	Secondary or Diploma	Yes	Yes		Agree	Agree	Disagree	Disagree	Agree	Agree	Agree	Disagree	Disagree	Disagree	Disagree	Disagree		Reject	Reject		Didn’t try	Didn’t try	Didn’t try	Adopt	Adopt		1	1	0	1	1	0	1	5	71.4286	1	3		1	1
797		Beni suief	Upper	<=19	10	male	Yes	single	No	Primary	No	No		Disagree	Disagree	Disagree	Disagree	Disagree	Disagree	Disagree	Disagree	Disagree	Disagree	Disagree	Disagree		Reject	Reject			Didn’t try	Didn’t try	Adopt			0	0	0	0	0	0	0	0	0	0	1		0	0
798		Beni suief	Upper	40-	42	female	No	married	Yes	Illiterate	Yes	Yes		Agree	Agree	Disagree	Disagree	Disagree	Disagree	Agree	Agree	Disagree	Agree	Disagree	Disagree		Reject	Reject	Reject	Didn’t try	Didn’t try			Adopt		1	0	0	1	0	1	0	3	42.8571	0	2		1	1
799		Beni suief	Upper	<=19	16	female	Yes	single	No	Secondary or Diploma	No	No		Agree	Agree	Disagree	Disagree	Agree	Disagree	Disagree	Disagree	Disagree	Disagree	Disagree	Disagree		Reject	Reject	Reject	Didn’t try	Didn’t try					1	0	0	1	0	1	0	3	42.8571	0	2		1	1
800		Beni suief	Upper	30-	35	male	No	married	Yes	University or more	Yes	Yes		Disagree	Disagree	Disagree	Disagree	Disagree	Disagree	Disagree	Disagree	Disagree	Agree	Agree	Agree		Reject	Reject		Didn’t try	Didn’t try	Didn’t try	Adopt	Reject		1	1	1	1	1	1	0	6	85.7143	1	4		0	1
801		Beni suief	Upper	20-	28	female	No	married	Yes	Secondary or Diploma	Yes	No		Agree	Agree	Disagree	Disagree	Agree	Agree	Agree	Agree	Disagree	Agree	Agree	Agree		Reject	Reject	Reject	Didn’t try	Didn’t try					1	1	0	1	0	1	1	5	71.4286	1	3		1	1
802		Beni suief	Upper	<=19	12	female	Yes	single	No	Primary	No	Yes		Disagree	Disagree	Disagree	Disagree	Disagree	Disagree	Agree	Disagree	Disagree	Disagree	Disagree	Disagree		Reject	Reject	Reject		Didn’t try			Adopt		0	1	1	1	1	1	0	5	71.4286	1	3		1	1
803		Beni suief	Upper	>=60	85	female	No	widdow	No	Illiterate	No	Yes		Agree	Agree	Disagree	Disagree	Disagree	Disagree	Disagree	Disagree	Disagree	Disagree	Disagree	Disagree		Reject	Reject	Reject	Didn’t try	Didn’t try			Adopt		0	0	0	0	1	1	1	3	42.8571	0	2		1	1
804		Beni suief	Upper	40-	42	male	No	married	Yes	Read and write	Yes	Yes		Disagree	Disagree	Agree	Disagree	Disagree	Agree	Disagree	Disagree	Disagree	Disagree	Disagree	Disagree		Reject	Reject		Didn’t try	Try	Try	Adopt	Adopt		0	0	0	1	1	0	0	2	28.5714	0	2		1	0
805		Beni suief	Upper	30-	32	female	No	married	Yes	Illiterate	Yes	No		Agree	Agree	Agree	Agree	Disagree	Agree	Agree	Agree	Disagree	Agree	Agree	Disagree		Reject	Reject	Adopt	Didn’t try	Try					1	0	0	1	0	0	0	2	28.5714	0	2		1	1
806		Beni suief	Upper	<=19	12	female	Yes	single	No	Primary	No	Yes		Agree	Agree	Agree	Disagree	Disagree	Agree	Agree	Disagree	Disagree	Disagree	Disagree	Disagree		Reject	Reject	Adopt		Try			Try		1	0	0	1	0	0	0	2	28.5714	0	2		1	1
807		Beni suief	Upper	40-	42	male	No	married	Yes	Secondary or Diploma	Yes	No		Disagree	Disagree	Disagree	Disagree	Disagree	Disagree	Agree	Disagree	Disagree	Agree	Agree	Disagree		Reject	Reject		Didn’t try	Try	Try	Adopt			1	0	1	1	1	1	0	5	71.4286	1	3		0	1
808		Beni suief	Upper	<=19	13	male	Yes	single	No	Preparatory	No	No		Disagree	Disagree	Disagree	Disagree	Disagree	Disagree	Disagree	Disagree	Disagree	Disagree	Disagree	Disagree		Reject	Reject			Try	Try	Adopt			0	0	0	0	0	0	0	0	0	0	1		1	1
809		Beni suief	Upper	30-	33	female	No	married	Yes	Illiterate	Yes	Yes		Agree	Agree	Agree	Agree	Agree	Disagree	Agree	Agree	Agree	Agree	Disagree	Disagree		Adopt	Reject	Reject	Adopt	Didn’t try			Reject		1	1	0	1	0	1	0	4	57.1429	1	3		1	1
810		Beni suief	Upper	<=19	15	female	Yes	single	No	Secondary or Diploma	No	Yes		Agree	Agree	Agree	Agree	Agree	Agree	Agree	Agree	Agree	Disagree	Disagree	Agree		Adopt	Reject	Reject	Adopt	Didn’t try			Adopt		1	0	0	1	0	1	0	3	42.8571	0	2		1	1
811		Beni suief	Upper	>=60	75	female	No	widdow	No	Illiterate	No	Yes		Agree	Agree	Agree	Agree	Disagree	Disagree	Disagree	Disagree	Disagree	Agree	Disagree	Disagree		Adopt	Reject	Try	Adopt	Didn’t try			Adopt		0	0	0	0	0	1	0	1	14.2857	0	1		1	1
812		Beni suief	Upper	30-	38	male	No	married	Yes	Illiterate	Yes	Yes		Agree	Agree	Disagree	Disagree	Disagree	Agree	Agree	Agree	Disagree	Agree	Disagree	Disagree		Adopt	Adopt		Adopt	Adopt	Try	Didn’t try	Reject		1	1	0	1	1	1	1	6	85.7143	1	4		1	1
813		Beni suief	Upper	<=19	11	male	Yes	single	No	Primary	No	Yes		Disagree	Agree	Disagree	Disagree	Disagree	Disagree	Disagree	Disagree	Disagree	Disagree	Disagree	Disagree		Adopt	Adopt			Adopt	Try	Adopt	Try		0	0	0	0	1	0	1	2	28.5714	0	2		0	0
814		Beni suief	Upper	30-	30	female	No	married	Yes	Illiterate	Yes	Yes		Agree	Agree	Disagree	Disagree	Agree	Disagree	Agree	Agree	Disagree	Agree	Disagree	Disagree		Reject	Reject	Try	Didn’t try	Try			Adopt		1	0	0	1	0	0	0	2	28.5714	0	2		1	1
815		Beni suief	Upper	<=19	13	female	Yes	single	No	Read and write	No	Yes		Disagree	Agree	Disagree	Disagree	Disagree	Disagree	Disagree	Disagree	Disagree	Disagree	Disagree	Disagree		Reject	Reject	Try		Try			Reject		0	0	0	0	0	0	0	0	0	0	1		0	0
816		Beni suief	Upper	40-	48	male	No	married	Yes	University or more	Yes	Yes		Agree	Agree	Disagree	Disagree	Disagree	Agree	Disagree	Disagree	Disagree	Disagree	Agree	Disagree		Reject	Reject		Reject	Didn’t try	Didn’t try	Didn’t try	Adopt		1	1	1	1	0	1	1	6	85.7143	1	4		1	1
817		Beni suief	Upper	<=19	18	male	Yes	single	No	Secondary or Diploma	No	Yes		Agree	Agree	Disagree	Disagree	Agree	Agree	Disagree	Disagree	Disagree	Disagree	Disagree	Disagree		Reject	Reject		Reject	Didn’t try	Didn’t try	Didn’t try	Try		1	1	1	1	0	1	0	5	71.4286	1	3		1	1
818		Beni suief	Upper	<=19	15	male	Yes	single	No	Preparatory	No	Yes		Agree	Agree	Disagree	Disagree	Disagree	Agree	Disagree	Disagree	Disagree	Disagree	Disagree	Disagree		Reject	Reject		Reject	Didn’t try	Didn’t try	Didn’t try	Adopt		1	1	1	1	0	1	0	5	71.4286	1	3		1	1
819		Beni suief	Upper	30-	36	female	No	married	Yes	Preparatory	Yes	No		Agree	Agree	Agree	Disagree	Agree	Agree	Agree	Agree	Agree	Agree	Agree	Agree		Reject	Reject	Adopt	Didn’t try	Didn’t try					1	1	1	1	0	1	0	5	71.4286	1	3		1	1
820		Beni suief	Upper	30-	35	male	No	married	Yes	Secondary or Diploma	Yes	Yes		Agree	Agree	Disagree	Disagree	Disagree	Agree	Agree	Agree	Disagree	Disagree	Agree	Disagree		Reject	Adopt		Reject	Adopt	Didn’t try	Didn’t try	Reject		1	1	0	1	0	1	0	4	57.1429	1	3		1	1
821		Beni suief	Upper	20-	25	female	No	married	Yes	Read and write	Yes	Yes		Agree	Agree	Agree	Agree	Agree	Agree	Agree	Agree	Disagree	Agree	Agree	Disagree		Reject	Reject	Reject	Didn’t try	Didn’t try			Reject		1	1	0	0	0	0	1	3	42.8571	0	2		1	1
822		Beni suief	Upper	>=60	70	female	No	single	No	Illiterate	No	Yes		Agree	Agree	Agree	Agree	Agree	Agree	Agree	Agree	Disagree	Agree	Agree	Agree		Reject	Reject	Reject	Didn’t try	Didn’t try			Adopt		1	1	0	0	0	0	0	2	28.5714	0	2		1	1
823		Beni suief	Upper	50-	57	male	No	married	Yes	Illiterate	Yes	Yes		Disagree	Agree	Disagree	Disagree	Agree	Disagree	Agree	Disagree	Disagree	Disagree	Disagree	Disagree		Reject	Reject		Didn’t try	Didn’t try	Didn’t try	Adopt	Try		1	1	1	1	0	1	0	5	71.4286	1	3		0	0
824		Beni suief	Upper	30-	32	male	No	single	No	Read and write	No	Yes		Agree	Agree	Disagree	Disagree	Agree	Agree	Agree	Agree	Disagree	Disagree	Disagree	Disagree		Reject	Reject		Didn’t try	Reject	Didn’t try	Adopt	Adopt		1	1	1	0	0	1	0	4	57.1429	1	3		1	1
825		Beni suief	Upper	20-	25	male	No	single	No	Illiterate	No	Yes		Agree	Agree	Disagree	Disagree	Agree	Agree	Agree	Agree	Disagree	Disagree	Disagree	Disagree		Reject	Reject		Didn’t try	Didn’t try	Didn’t try	Adopt	Adopt		1	1	1	0	0	1	0	4	57.1429	1	3		1	1
826		Beni suief	Upper	50-	50	female	No	married	Yes	Illiterate	Yes	Yes		Agree	Agree	Disagree	Disagree	Agree	Agree	Agree	Agree	Disagree	Disagree	Agree	Agree		Reject	Reject	Reject	Didn’t try	Didn’t try			Reject		1	1	0	0	0	1	1	4	57.1429	1	3		1	1
827		Beni suief	Upper	20-	27	female	No	Divorced	No	Illiterate	No	Yes		Agree	Agree	Disagree	Disagree	Agree	Agree	Agree	Agree	Disagree	Disagree	Agree	Agree		Reject	Reject	Reject	Didn’t try	Didn’t try			Reject		1	1	0	0	0	1	1	4	57.1429	1	3		1	1
828		Beni suief	Upper	<=19	18	female	Yes	single	No	Secondary or Diploma	No	Yes		Agree	Agree	Disagree	Disagree	Disagree	Agree	Disagree	Agree	Disagree	Disagree	Agree	Agree		Reject	Reject	Reject	Didn’t try	Didn’t try			Reject		1	1	0	1	0	0	1	4	57.1429	1	3		1	1
829		Beni suief	Upper	30-	35	male	No	married	Yes	Secondary or Diploma	Yes	Yes		Disagree	Disagree	Disagree	Disagree	Disagree	Disagree	Disagree	Disagree	Disagree	Disagree	Agree	Disagree		Reject	Reject		Didn’t try	Didn’t try	Didn’t try	Adopt	Reject		1	1	0	0	0	1	0	3	42.8571	0	2		1	1
830		Beni suief	Upper	20-	28	female	No	married	Yes	Preparatory	Yes	Yes		Agree	Agree	Disagree	Disagree	Disagree	Disagree	Disagree	Disagree	Disagree	Disagree	Disagree	Disagree		Reject	Reject	Reject	Didn’t try	Didn’t try			Reject		1	0	0	0	0	1	0	2	28.5714	0	2		1	1
831		Beni suief	Upper	30-	30	male	No	married	Yes	Preparatory	Yes	Yes		Agree	Agree	Disagree	Disagree	Agree	Agree	Agree	Agree	Disagree	Disagree	Agree	Agree		Reject	Adopt		Didn’t try	Adopt	Didn’t try	Adopt	Adopt		1	1	1	0	0	1	0	4	57.1429	1	3		1	1
832		Beni suief	Upper	20-	23	female	No	married	Yes	Secondary or Diploma	Yes	Yes		Agree	Agree	Agree	Disagree	Disagree	Agree	Agree	Agree	Disagree	Disagree	Disagree	Agree		Reject	Reject	Adopt	Try	Didn’t try			Reject		1	0	0	1	0	1	0	3	42.8571	0	2		1	1
833		Beni suief	Upper	30-	39	male	No	married	Yes	Secondary or Diploma	Yes	Yes		Agree	Disagree	Disagree	Disagree	Agree	Agree	Agree	Disagree	Disagree	Disagree	Agree	Disagree		Reject	Adopt		Didn’t try	Adopt	Didn’t try	Adopt	Adopt		1	1	1	1	0	1	0	5	71.4286	1	3		1	1
834		Beni suief	Upper	30-	31	female	No	married	Yes	Illiterate	Yes	Yes		Agree	Disagree	Disagree	Disagree	Agree	Agree	Agree	Agree	Agree	Agree	Agree	Disagree		Reject	Reject	Try	Didn’t try	Didn’t try			Adopt		1	1	0	1	1	1	0	5	71.4286	1	3		0	1
835		Beni suief	Upper	>=60	75	female	No	married	Yes	Illiterate	Yes	No		Disagree	Disagree	Disagree	Disagree	Agree	Disagree	Agree	Disagree	Disagree	Disagree	Disagree	Disagree		Reject	Reject	Reject	Didn’t try	Try					1	1	0	0	1	1	0	4	57.1429	1	3		1	1
836		Beni suief	Upper	40-	45	male	No	married	Yes	Read and write	Yes	Yes		Disagree	Disagree	Disagree	Disagree	Disagree	Disagree	Disagree	Disagree	Disagree	Disagree	Disagree	Disagree		Reject	Reject		Didn’t try	Try	Try	Adopt	Adopt		0	0	0	1	0	0	0	1	14.2857	0	1		1	1
837		Beni suief	Upper	50-	58	male	No	married	Yes	Illiterate	Yes	No		Agree	Agree	Agree	Agree	Disagree	Disagree	Agree	Agree	Disagree	Disagree	Agree	Agree		Reject	Reject		Didn’t try	Try	Try	Adopt			1	1	0	0	1	1	1	5	71.4286	1	3		0	1
838		Beni suief	Upper	20-	29	male	No	married	Yes	University or more	Yes	Yes		Agree	Agree	Agree	Disagree	Agree	Disagree	Agree	Agree	Agree	Disagree	Disagree	Agree		Reject	Reject		Didn’t try	Didn’t try	Didn’t try	Adopt	Adopt		1	1	1	1	1	1	0	6	85.7143	1	4		1	1
839		Beni suief	Upper	40-	48	female	No	married	Yes	Secondary or Diploma	Yes	Yes		Agree	Disagree	Agree	Disagree	Disagree	Agree	Agree	Disagree	Disagree	Disagree	Agree	Agree		Reject	Reject	Reject	Didn’t try	Reject			Adopt		1	1	1	1	1	1	1	7	100	1	4		1	1
840		Beni suief	Upper	20-	21	female	No	single	No	Illiterate	No	No		Agree	Disagree	Agree	Disagree	Disagree	Disagree	Agree	Agree	Disagree	Disagree	Agree	Agree		Reject	Reject	Reject	Didn’t try	Reject					1	1	0	1	0	0	0	3	42.8571	0	2		1	1
841		Beni suief	Upper	40-	42	male	No	married	Yes	Preparatory	Yes	Yes		Agree	Agree	Agree	Disagree	Disagree	Agree	Disagree	Disagree	Disagree	Agree	Agree	Disagree		Adopt	Adopt		Adopt	Adopt	Try	Adopt	Adopt		1	1	0	1	1	1	1	6	85.7143	1	4		1	1
842		Beni suief	Upper	<=19	14	male	Yes	single	No	Preparatory	No	No		Agree	Agree	Agree	Agree	Disagree	Agree	Agree	Agree	Agree	Disagree	Agree	Disagree		Reject	Reject			Try	Try	Adopt			0	1	0	1	1	1	0	4	57.1429	1	3		1	1
843		Beni suief	Upper	30-	30	female	No	married	Yes	Illiterate	Yes	Yes		Agree	Agree	Agree	Agree	Agree	Agree	Agree	Agree	Disagree	Agree	Agree	Agree		Reject	Reject	Reject	Didn’t try	Try			Try		1	1	1	1	1	1	0	6	85.7143	1	4		1	1
844		Beni suief	Upper	50-	55	female	No	widdow	No	Illiterate	No	No		Agree	Agree	Agree	Agree	Agree	Agree	Agree	Agree	Disagree	Agree	Agree	Agree		Adopt	Adopt	Reject	Adopt	Adopt					1	1	1	1	1	1	1	7	100	1	4		1	1
845		Beni suief	Upper	40-	40	male	No	married	Yes	Illiterate	Yes	No		Agree	Agree	Agree	Disagree	Disagree	Agree	Agree	Agree	Disagree	Disagree	Agree	Disagree		Reject	Reject		Didn’t try	Try	Try	Adopt			1	1	1	0	1	0	0	4	57.1429	1	3		0	1
846		Beni suief	Upper	<=19	17	male	Yes	single	No	Preparatory	No	No		Agree	Agree	Agree	Disagree	Disagree	Disagree	Agree	Agree	Disagree	Disagree	Disagree	Disagree		Adopt	Adopt		Adopt	Adopt	Didn’t try	Didn’t try			1	1	0	0	0	1	1	4	57.1429	1	3		1	1
847		Beni suief	Upper	40-	45	male	No	married	Yes	Preparatory	Yes	No		Agree	Disagree	Agree	Agree	Disagree	Disagree	Agree	Agree	Agree	Disagree	Disagree	Agree		Reject	Reject		Didn’t try	Reject	Didn’t try	Adopt			1	1	1	1	1	1	1	7	100	1	4		1	1
848		Beni suief	Upper	<=19	15	male	Yes	single	No	Preparatory	No	Yes		Agree	Disagree	Agree	Disagree	Agree	Agree	Agree	Agree	Disagree	Disagree	Agree	Agree		Reject	Reject		Didn’t try	Didn’t try	Didn’t try	Adopt	Adopt		1	1	0	1	0	0	0	3	42.8571	0	2		0	1
849		Beni suief	Upper	30-	34	female	No	married	Yes	Preparatory	Yes	No		Agree	Agree	Agree	Disagree	Agree	Agree	Agree	Disagree	Disagree	Disagree	Agree	Agree		Reject	Reject	Reject	Didn’t try	Didn’t try					1	0	0	1	0	1	1	4	57.1429	1	3		1	1
850		Beni suief	Upper	<=19	17	female	Yes	single	No	Primary	No	No		Agree	Agree	Agree	Disagree	Agree	Agree	Agree	Disagree	Disagree	Disagree	Agree	Agree		Reject	Reject	Reject	Didn’t try	Reject					1	0	0	1	0	0	0	2	28.5714	0	2		0	1
851		Beni suief	Upper	>=60	60	male	No	married	Yes	Illiterate	Yes	No		Disagree	Disagree	Disagree	Disagree	Disagree	Disagree	Disagree	Disagree	Disagree	Disagree	Disagree	Disagree		Reject	Reject		Didn’t try	Didn’t try	Didn’t try	Adopt			0	0	0	0	0	0	0	0	0	0	1		0	1
852		Beni suief	Upper	30-	39	male	No	married	Yes	Secondary or Diploma	Yes	Yes		Agree	Agree	Agree	Disagree	Disagree	Agree	Agree	Agree	Disagree	Agree	Agree	Disagree		Reject	Reject		Didn’t try	Didn’t try	Didn’t try	Adopt	Reject		1	1	0	1	1	1	0	5	71.4286	1	3		1	1
853		Beni suief	Upper	50-	55	female	No	married	Yes	Illiterate	Yes	Yes		Disagree	Disagree	Disagree	Disagree	Disagree	Disagree	Disagree	Disagree	Disagree	Disagree	Disagree	Disagree		Reject	Reject	Adopt	Didn’t try	Try			Adopt		0	0	0	1	0	0	0	1	14.2857	0	1		1	1
854		Beni suief	Upper	20-	20	female	No	single	No	University or more	No	Yes		Agree	Disagree	Disagree	Disagree	Disagree	Disagree	Disagree	Disagree	Agree	Disagree	Disagree	Disagree		Reject	Reject	Reject	Didn’t try	Try			Reject		0	0	0	0	0	0	0	0	0	0	1		1	1
855		Beni suief	Upper	<=19	17	female	Yes	single	No	Illiterate	No	No		Disagree	Agree	Disagree	Disagree	Disagree	Agree	Agree	Agree	Disagree	Disagree	Disagree	Disagree		Reject	Reject	Adopt	Didn’t try	Try					1	1	0	1	1	1	0	5	71.4286	1	3		1	1
856		Beni suief	Upper	<=19	12	female	Yes	single	No	Preparatory	No	No		Agree	Disagree	Disagree	Disagree	Disagree	Disagree	Disagree	Disagree	Disagree	Disagree	Disagree	Disagree		Reject	Reject	Try		Try					0	0	0	0	0	0	0	0	0	0	1		0	1
857		Beni suief	Upper	30-	33	male	No	married	Yes	University or more	Yes	Yes		Disagree	Disagree	Disagree	Disagree	Disagree	Agree	Disagree	Disagree	Disagree	Disagree	Agree	Disagree		Reject	Reject		Didn’t try	Reject	Didn’t try	Reject	Reject		1	1	1	1	1	1	0	6	85.7143	1	4		1	1
858		Beni suief	Upper	50-	50	female	No	widdow	No	Illiterate	No	No		Agree	Disagree	Disagree	Agree	Agree	Agree	Agree	Agree	Agree	Agree	Agree	Agree		Reject	Reject	Reject	Didn’t try	Reject					1	0	0	1	1	1	0	4	57.1429	1	3		1	1
859		Beni suief	Upper	20-	22	female	No	single	No	University or more	No	No		Disagree	Disagree	Disagree	Disagree	Disagree	Disagree	Disagree	Agree	Disagree	Disagree	Agree	Disagree		Reject	Reject	Reject	Didn’t try	Reject					1	1	1	1	1	1	0	6	85.7143	1	4		1	1
860		Beni suief	Upper	<=19	14	female	Yes	single	No	Preparatory	No	No		Disagree	Disagree	Disagree	Disagree	Disagree	Disagree	Disagree	Agree	Disagree	Disagree	Agree	Disagree		Reject	Reject	Reject		Reject					1	1	1	1	1	1	0	6	85.7143	1	4		1	1
861		Beni suief	Upper	<=19	12	female	Yes	single	No	Preparatory	No	Yes		Disagree	Disagree	Disagree	Disagree	Disagree	Disagree	Disagree	Agree	Disagree	Disagree	Agree	Disagree		Reject	Reject	Reject		Reject			Reject		1	1	1	1	1	1	0	6	85.7143	1	4		1	1
862		Beni suief	Upper	20-	21	female	No	married	Yes	University or more	Yes	Yes		Agree	Disagree	Disagree	Disagree	Disagree	Agree	Agree	Disagree	Agree	Disagree	Disagree	Disagree		Adopt	Reject	Reject	Adopt	Didn’t try			Adopt		1	1	1	1	1	1	1	7	100	1	4		1	1
863		Beni suief	Upper	50-	55	male	No	married	Yes	Illiterate	Yes	Yes		Disagree	Disagree	Disagree	Agree	Disagree	Agree	Agree	Disagree	Disagree	Disagree	Agree	Disagree		Reject	Reject		Try	Reject	Reject	Adopt	Adopt		1	1	1	1	1	0	0	5	71.4286	1	3		1	1
864		Beni suief	Upper	30-	32	male	No	married	Yes	Illiterate	Yes	No		Agree	Agree	Agree	Agree	Disagree	Disagree	Agree	Disagree	Agree	Agree	Agree	Agree		Reject	Reject		Didn’t try	Didn’t try	Didn’t try	Reject			1	1	1	1	1	1	0	6	85.7143	1	4		1	1
865		Beni suief	Upper	20-	27	male	No	married	Yes	Illiterate	Yes	No		Agree	Agree	Agree	Agree	Disagree	Disagree	Agree	Disagree	Agree	Agree	Agree	Agree		Reject	Reject		Didn’t try	Reject	Didn’t try	Adopt			1	1	1	1	1	1	0	6	85.7143	1	4		1	1
866		Beni suief	Upper	<=19	16	female	Yes	single	No	Illiterate	No	No		Agree	Disagree	Agree	Disagree	Disagree	Disagree	Disagree	Agree	Disagree	Disagree	Agree	Disagree		Reject	Reject	Reject	Didn’t try	Reject					1	0	0	1	0	1	0	3	42.8571	0	2		1	1
867		Beni suief	Upper	<=19	13	female	Yes	single	No	Illiterate	No	No		Agree	Agree	Disagree	Disagree	Agree	Agree	Disagree	Agree	Disagree	Agree	Agree	Disagree		Reject	Reject	Adopt		Reject					1	0	0	1	1	1	0	4	57.1429	1	3		1	1
868		Beni suief	Upper	20-	25	female	No	married	Yes	Illiterate	Yes	Yes		Agree	Agree	Agree	Disagree	Agree	Disagree	Disagree	Agree	Disagree	Disagree	Agree	Disagree		Reject	Reject	Adopt	Didn’t try	Reject			Adopt		1	0	0	1	1	1	0	4	57.1429	1	3		1	0
869		Beni suief	Upper	40-	45	female	No	married	Yes	Illiterate	Yes	No		Agree	Agree	Agree	Disagree	Disagree	Disagree	Disagree	Agree	Disagree	Disagree	Agree	Disagree		Reject	Reject	Adopt	Didn’t try	Reject					1	0	0	1	1	1	0	4	57.1429	1	3		1	1
870		Beni suief	Upper	50-	54	male	No	married	Yes	University or more	Yes	No		Disagree	Disagree	Disagree	Disagree	Agree	Agree	Disagree	Disagree	Disagree	Agree	Agree	Disagree		Reject	Reject		Didn’t try	Reject	Didn’t try	Adopt			1	1	1	1	1	1	0	6	85.7143	1	4		1	1
871		Beni suief	Upper	<=19	18	male	Yes	single	No	Secondary or Diploma	No	No		Disagree	Disagree	Disagree	Disagree	Disagree	Agree	Agree	Disagree	Disagree	Disagree	Agree	Disagree		Reject	Reject		Didn’t try	Reject	Didn’t try	Adopt			1	1	1	1	1	1	0	6	85.7143	1	4		1	1
872		Beni suief	Upper	<=19	16	male	Yes	single	No	Secondary or Diploma	No	Yes		Disagree	Disagree	Disagree	Disagree	Agree	Agree	Agree	Disagree	Disagree	Disagree	Agree	Disagree		Reject	Reject		Didn’t try	Reject	Didn’t try	Adopt	Reject		1	1	1	1	0	1	0	5	71.4286	1	3		1	1
873		Beni suief	Upper	50-	50	female	No	married	Yes	University or more	Yes	Yes		Agree	Agree	Disagree	Disagree	Agree	Agree	Agree	Agree	Disagree	Agree	Agree	Disagree		Reject	Try	Reject	Didn’t try	Reject			Reject		1	1	1	1	1	1	1	7	100	1	4		1	1
874		Beni suief	Upper	20-	27	female	No	Divorced	No	University or more	No	No		Agree	Disagree	Disagree	Disagree	Agree	Agree	Agree	Agree	Disagree	Agree	Agree	Disagree		Reject	Try	Reject	Didn’t try	Reject					1	1	1	1	0	1	1	6	85.7143	1	4		1	1
875		Beni suief	Upper	20-	23	female	No	Divorced	No	University or more	No	Yes		Agree	Agree	Disagree	Disagree	Agree	Agree	Agree	Agree	Disagree	Agree	Disagree	Disagree		Reject	Try	Reject	Didn’t try	Reject			Adopt		1	1	1	1	1	1	1	7	100	1	4		1	1
876		Beni suief	Upper	50-	55	male	No	married	Yes	Primary	Yes	Yes		Disagree	Disagree	Agree	Disagree	Disagree	Agree	Disagree	Disagree	Agree	Disagree	Disagree	Disagree		Reject	Reject		Didn’t try	Didn’t try	Didn’t try	Adopt	Adopt		0	1	1	1	1	1	0	5	71.4286	1	3		1	1
877		Beni suief	Upper	20-	27	male	No	married	Yes	University or more	Yes	Yes		Agree	Disagree	Disagree	Disagree	Disagree	Agree	Disagree	Disagree	Disagree	Disagree	Disagree	Disagree		Adopt	Adopt		Adopt	Adopt	Didn’t try	Adopt	Reject		0	1	1	1	1	1	0	5	71.4286	1	3		1	1
878		Beni suief	Upper	20-	24	male	No	married	Yes	University or more	Yes	Yes		Disagree	Disagree	Disagree	Disagree	Disagree	Agree	Disagree	Disagree	Disagree	Disagree	Disagree	Disagree		Adopt	Adopt		Adopt	Adopt	Didn’t try	Adopt	Adopt		0	1	0	1	1	1	0	4	57.1429	1	3		1	1
879		Beni suief	Upper	20-	26	female	No	widdow	No	Read and write	No	Yes		Disagree	Disagree	Disagree	Disagree	Agree	Agree	Disagree	Disagree	Disagree	Agree	Disagree	Disagree		Adopt	Try	Reject	Adopt	Try			Reject		1	1	0	1	1	1	0	5	71.4286	1	3		1	1
880		Beni suief	Upper	30-	39	female	No	married	Yes	Secondary or Diploma	Yes	Yes		Disagree	Disagree	Disagree	Disagree	Agree	Agree	Disagree	Disagree	Disagree	Disagree	Disagree	Disagree		Adopt	Try	Adopt	Adopt	Didn’t try			Reject		1	1	0	1	1	1	0	5	71.4286	1	3		1	1
881		Beni suief	Upper	20-	21	female	No	married	Yes	Secondary or Diploma	Yes	Yes		Disagree	Disagree	Disagree	Disagree	Agree	Agree	Disagree	Disagree	Disagree	Agree	Disagree	Disagree		Adopt	Try	Reject	Adopt	Didn’t try			Adopt		1	1	0	1	1	1	0	5	71.4286	1	3		1	1
882		Beni suief	Upper	20-	21	female	No	married	Yes	University or more	Yes	Yes		Disagree	Disagree	Disagree	Disagree	Agree	Agree	Disagree	Disagree	Disagree	Disagree	Disagree	Disagree		Adopt	Try	Reject	Adopt	Didn’t try			Reject		1	1	0	1	1	1	0	5	71.4286	1	3		1	1
883		Beni suief	Upper	40-	43	male	No	married	Yes	Primary	Yes	Yes		Disagree	Disagree	Disagree	Disagree	Disagree	Agree	Disagree	Disagree	Disagree	Disagree	Disagree	Disagree		Reject	Reject		Didn’t try	Didn’t try	Didn’t try	Adopt	Adopt		1	1	1	1	1	1	0	6	85.7143	1	4		1	1
884		Beni suief	Upper	<=19	18	male	Yes	single	No	University or more	No	Yes		Agree	Agree	Disagree	Disagree	Disagree	Agree	Disagree	Disagree	Disagree	Disagree	Agree	Disagree		Reject	Reject		Didn’t try	Reject	Didn’t try	Adopt	Reject		1	1	1	1	1	1	0	6	85.7143	1	4		1	1
885		Beni suief	Upper	<=19	15	male	Yes	single	No	Secondary or Diploma	No	No		Disagree	Disagree	Agree	Disagree	Disagree	Agree	Disagree	Disagree	Disagree	Disagree	Disagree	Disagree		Reject	Reject		Didn’t try	Reject	Didn’t try	Adopt			1	1	1	1	1	1	0	6	85.7143	1	4		1	1
886		Beni suief	Upper	30-	38	female	No	married	Yes	Primary	Yes	No		Agree	Disagree	Agree	Disagree	Agree	Agree	Disagree	Disagree	Disagree	Disagree	Disagree	Disagree		Reject	Reject	Try	Didn’t try	Reject					1	1	0	1	0	1	0	4	57.1429	1	3		1	1
887		Beni suief	Upper	<=19	13	female	Yes	single	No	Read and write	No	No		Agree	Disagree	Agree	Disagree	Agree	Agree	Agree	Disagree	Disagree	Disagree	Disagree	Disagree		Reject	Reject	Try		Reject					1	1	0	1	0	1	0	4	57.1429	1	3		1	1
888		Beni suief	Upper	40-	49	male	No	married	Yes	Secondary or Diploma	Yes	Yes		Agree	Agree	Agree	Agree	Agree	Agree	Agree	Agree	Agree	Agree	Agree	Agree		Reject	Reject		Didn’t try	Didn’t try	Didn’t try	Adopt	Adopt		1	1	1	1	1	1	1	7	100	1	4		1	1
889		Beni suief	Upper	<=19	14	male	Yes	single	No	Preparatory	No	Yes		Agree	Agree	Agree	Agree	Agree	Agree	Agree	Agree	Agree	Disagree	Disagree	Disagree		Adopt	Reject			Didn’t try	Didn’t try	Reject	Adopt		1	1	1	1	1	1	0	6	85.7143	1	4		1	1
890		Beni suief	Upper	30-	35	female	No	married	Yes	Secondary or Diploma	Yes	Yes		Agree	Agree	Disagree	Disagree	Agree	Agree	Agree	Agree	Disagree	Agree	Disagree	Disagree		Reject	Reject	Reject	Didn’t try	Didn’t try			Try		1	1	1	1	1	1	0	6	85.7143	1	4		1	1
891		Beni suief	Upper	<=19	17	female	Yes	single	No	Secondary or Diploma	No	Yes		Agree	Agree	Agree	Disagree	Agree	Agree	Agree	Agree	Disagree	Agree	Disagree	Disagree		Reject	Reject	Reject	Didn’t try	Didn’t try			Reject		1	1	1	1	1	1	0	6	85.7143	1	4		1	1
892		Beni suief	Upper	>=60	72	male	No	married	Yes	Illiterate	Yes	Yes		Disagree	Disagree	Disagree	Disagree	Disagree	Disagree	Disagree	Disagree	Disagree	Disagree	Disagree	Disagree		Adopt	Adopt		Adopt	Adopt	Didn’t try	Adopt	Reject		0	0	0	0	0	0	0	0	0	0	1		0	0
893		Beni suief	Upper	30-	32	male	No	married	Yes	Illiterate	Yes	Yes		Disagree	Disagree	Disagree	Disagree	Disagree	Disagree	Disagree	Disagree	Disagree	Disagree	Disagree	Disagree		Adopt	Adopt		Adopt	Adopt	Didn’t try	Adopt	Adopt		0	0	0	0	0	0	0	0	0	0	1		0	0
894		Beni suief	Upper	30-	37	male	No	married	Yes	Illiterate	Yes	No		Disagree	Disagree	Disagree	Disagree	Disagree	Disagree	Disagree	Disagree	Disagree	Disagree	Disagree	Disagree		Adopt	Adopt		Adopt	Adopt	Didn’t try	Adopt			0	0	0	0	0	0	0	0	0	0	1		0	0
895		Beni suief	Upper	30-	38	male	No	married	Yes	Illiterate	Yes	Yes		Disagree	Disagree	Disagree	Disagree	Disagree	Disagree	Disagree	Disagree	Disagree	Disagree	Disagree	Disagree		Adopt	Adopt		Adopt	Adopt	Didn’t try	Adopt	Reject		0	0	0	0	0	0	0	0	0	0	1		0	0
896		Beni suief	Upper	30-	36	male	No	married	Yes	Illiterate	Yes	No		Disagree	Disagree	Disagree	Disagree	Disagree	Disagree	Disagree	Disagree	Disagree	Disagree	Disagree	Disagree		Adopt	Adopt		Adopt	Adopt	Didn’t try	Adopt			0	0	0	0	0	0	0	0	0	0	1		0	0
897		Beni suief	Upper	30-	33	male	No	married	Yes	Illiterate	Yes	Yes		Disagree	Disagree	Disagree	Disagree	Disagree	Disagree	Disagree	Disagree	Disagree	Disagree	Disagree	Disagree		Adopt	Adopt		Adopt	Adopt	Didn’t try	Adopt	Adopt		0	0	0	0	0	0	0	0	0	0	1		0	0
898		Beni suief	Upper	>=60	65	female	No	married	Yes	Illiterate	Yes	No		Disagree	Disagree	Disagree	Disagree	Disagree	Disagree	Disagree	Disagree	Disagree	Disagree	Disagree	Disagree		Adopt	Adopt	Reject	Adopt	Adopt					0	0	0	0	0	0	0	0	0	0	1		0	0
899		Beni suief	Upper	20-	25	female	No	single	No	Illiterate	No	Yes		Disagree	Disagree	Disagree	Disagree	Disagree	Disagree	Disagree	Disagree	Disagree	Disagree	Disagree	Disagree		Adopt	Adopt	Reject	Adopt	Adopt			Adopt		0	0	0	0	0	0	0	0	0	0	1		0	0
900		Beni suief	Upper	50-	52	male	No	married	Yes	Illiterate	Yes	No		Disagree	Disagree	Disagree	Disagree	Disagree	Disagree	Disagree	Disagree	Disagree	Disagree	Disagree	Disagree		Reject	Reject		Didn’t try	Didn’t try	Didn’t try	Adopt			0	0	0	0	0	0	0	0	0	0	1		0	0
901		Beni suief	Upper	20-	29	male	No	married	Yes	Secondary or Diploma	Yes	Yes		Disagree	Disagree	Disagree	Disagree	Disagree	Agree	Disagree	Disagree	Disagree	Disagree	Agree	Agree		Reject	Reject		Didn’t try	Didn’t try	Didn’t try	Adopt	Adopt		1	0	0	0	1	0	0	2	28.5714	0	2		1	1
902		Beni suief	Upper	20-	20	male	No	single	No	Secondary or Diploma	No	No		Disagree	Disagree	Disagree	Disagree	Disagree	Agree	Disagree	Disagree	Disagree	Disagree	Agree	Agree		Reject	Reject		Didn’t try	Didn’t try	Didn’t try	Adopt			1	0	0	0	1	0	0	2	28.5714	0	2		1	1
903		Beni suief	Upper	20-	25	male	No	married	Yes	Secondary or Diploma	Yes	No		Disagree	Disagree	Disagree	Disagree	Disagree	Agree	Disagree	Disagree	Disagree	Disagree	Agree	Agree		Reject	Reject		Didn’t try	Didn’t try	Didn’t try	Adopt			1	0	0	0	1	0	0	2	28.5714	0	2		1	1
904		Beni suief	Upper	20-	27	male	No	married	Yes	Read and write	Yes	Yes		Disagree	Disagree	Disagree	Disagree	Disagree	Agree	Disagree	Disagree	Disagree	Disagree	Agree	Agree		Reject	Reject		Didn’t try	Didn’t try	Didn’t try	Adopt	Reject		1	0	0	0	1	0	0	2	28.5714	0	2		1	1
905		Beni suief	Upper	30-	35	male	No	married	Yes	Read and write	Yes	No		Disagree	Disagree	Disagree	Disagree	Disagree	Agree	Disagree	Disagree	Disagree	Disagree	Agree	Agree		Reject	Reject		Didn’t try	Didn’t try	Didn’t try	Adopt			1	0	0	0	1	0	0	2	28.5714	0	2		1	1
906		Beni suief	Upper	30-	33	female	No	married	Yes	Illiterate	Yes	Yes		Disagree	Disagree	Disagree	Disagree	Disagree	Disagree	Disagree	Disagree	Disagree	Disagree	Disagree	Disagree		Reject	Reject	Adopt	Didn’t try	Didn’t try			Reject		0	0	0	0	0	0	0	0	0	0	1		0	0
907		Beni suief	Upper	40-	40	male	No	married	Yes	Read and write	Yes	No		Disagree	Disagree	Disagree	Disagree	Disagree	Agree	Disagree	Disagree	Disagree	Agree	Agree	Agree		Reject	Reject		Didn’t try	Didn’t try	Didn’t try	Adopt			1	0	0	1	1	0	0	3	42.8571	0	2		1	1
908		Beni suief	Upper	50-	50	male	No	married	Yes	Read and write	Yes	Yes		Disagree	Disagree	Disagree	Disagree	Disagree	Disagree	Disagree	Disagree	Disagree	Disagree	Disagree	Disagree		Reject	Reject		Didn’t try	Didn’t try	Didn’t try	Adopt	Reject		0	0	0	0	0	0	0	0	0	0	1		0	0
909		Beni suief	Upper	50-	52	male	No	married	Yes	Secondary or Diploma	Yes	No		Disagree	Disagree	Disagree	Disagree	Disagree	Disagree	Disagree	Disagree	Disagree	Disagree	Disagree	Disagree		Reject	Reject		Didn’t try	Didn’t try	Didn’t try	Adopt			0	0	0	0	0	0	0	0	0	0	1		0	0
910		Beni suief	Upper	20-	20	male	No	single	No	Secondary or Diploma	No	No		Disagree	Disagree	Disagree	Disagree	Disagree	Disagree	Disagree	Disagree	Disagree	Disagree	Disagree	Disagree		Reject	Reject		Didn’t try	Didn’t try	Didn’t try	Adopt			0	0	0	0	0	0	0	0	0	0	1		0	0
911		Beni suief	Upper	<=19	17	male	Yes	single	No	Secondary or Diploma	No	No		Disagree	Disagree	Disagree	Disagree	Disagree	Disagree	Disagree	Disagree	Disagree	Disagree	Disagree	Disagree		Reject	Reject		Didn’t try	Didn’t try	Didn’t try	Adopt			0	0	0	0	0	0	0	0	0	0	1		0	0
912		Beni suief	Upper	50-	50	female	No	married	Yes	Secondary or Diploma	Yes	No		Disagree	Disagree	Disagree	Disagree	Disagree	Disagree	Disagree	Disagree	Disagree	Disagree	Disagree	Disagree		Reject	Reject	Adopt	Didn’t try	Didn’t try					0	0	0	0	0	0	0	0	0	0	1		0	0
913		Beni suief	Upper	<=19	17	female	Yes	single	No	Secondary or Diploma	No	No		Disagree	Disagree	Disagree	Disagree	Disagree	Disagree	Disagree	Disagree	Disagree	Disagree	Disagree	Disagree		Reject	Reject	Adopt	Didn’t try	Try					0	0	0	0	0	0	0	0	0	0	1		0	0
914		Beni suief	Upper	20-	22	female	No	single	No	Secondary or Diploma	No	Yes		Disagree	Disagree	Disagree	Disagree	Disagree	Disagree	Disagree	Disagree	Disagree	Disagree	Disagree	Disagree		Reject	Reject	Adopt	Didn’t try	Try			Reject		0	0	0	0	0	0	0	0	0	0	1		0	0
915		Beni suief	Upper	30-	35	male	No	married	Yes	Preparatory	Yes	Yes		Disagree	Disagree	Disagree	Disagree	Disagree	Disagree	Disagree	Disagree	Disagree	Disagree	Disagree	Disagree		Reject	Reject		Didn’t try	Reject	Didn’t try	Adopt	Adopt		0	0	0	0	0	0	0	0	0	0	1		0	0
916		Beni suief	Upper	30-	33	male	No	married	Yes	Secondary or Diploma	Yes	No		Disagree	Disagree	Disagree	Disagree	Disagree	Disagree	Disagree	Disagree	Disagree	Disagree	Disagree	Disagree		Reject	Reject		Didn’t try	Reject	Didn’t try	Adopt			1	0	0	1	1	1	0	4	57.1429	1	3		1	1
917		Beni suief	Upper	>=60	65	female	No	widdow	No	Illiterate	No	Yes		Disagree	Disagree	Disagree	Disagree	Disagree	Disagree	Disagree	Disagree	Disagree	Disagree	Disagree	Disagree		Reject	Reject	Adopt	Didn’t try	Reject			Reject		0	0	0	0	0	0	0	0	0	0	1		0	0
918		Beni suief	Upper	20-	24	female	No	married	Yes	Preparatory	Yes	No		Disagree	Disagree	Disagree	Disagree	Disagree	Disagree	Disagree	Disagree	Disagree	Disagree	Disagree	Disagree		Reject	Reject	Adopt	Didn’t try	Reject					0	0	0	0	1	1	0	2	28.5714	0	2		0	0
919		Beni suief	Upper	20-	25	female	No	married	Yes	Secondary or Diploma	Yes	No		Disagree	Disagree	Disagree	Disagree	Disagree	Disagree	Disagree	Disagree	Disagree	Disagree	Disagree	Disagree		Reject	Reject	Adopt	Didn’t try	Reject					1	0	0	1	1	1	0	4	57.1429	1	3		0	0
920		Beni suief	Upper	>=60	82	male	No	married	Yes	Illiterate	Yes	Yes		Disagree	Disagree	Disagree	Disagree	Disagree	Disagree	Disagree	Disagree	Disagree	Disagree	Disagree	Disagree		Reject	Reject		Didn’t try	Didn’t try	Didn’t try	Adopt	Adopt		0	0	0	0	0	0	0	0	0	0	1		0	0
921		Beni suief	Upper	30-	36	male	No	married	Yes	Secondary or Diploma	Yes	Yes		Disagree	Disagree	Disagree	Disagree	Disagree	Disagree	Disagree	Disagree	Disagree	Disagree	Disagree	Disagree		Reject	Reject		Didn’t try	Didn’t try	Didn’t try	Adopt	Reject		0	0	0	0	0	0	0	0	0	0	1		0	0
922		Beni suief	Upper	20-	25	male	No	married	Yes	Primary	Yes	Yes		Disagree	Disagree	Disagree	Disagree	Disagree	Disagree	Disagree	Disagree	Disagree	Disagree	Disagree	Disagree		Reject	Reject		Didn’t try	Didn’t try	Didn’t try	Adopt	Adopt		0	0	0	0	0	0	0	0	0	0	1		0	0
923		Beni suief	Upper	20-	23	male	No	single	No	Primary	No	Yes		Disagree	Disagree	Disagree	Disagree	Disagree	Disagree	Disagree	Disagree	Disagree	Disagree	Disagree	Disagree		Reject	Reject		Didn’t try	Didn’t try	Didn’t try	Adopt	Reject		0	0	0	0	0	0	0	0	0	0	1		0	0
924		Beni suief	Upper	20-	20	male	No	single	No	Primary	No	No		Disagree	Disagree	Disagree	Disagree	Disagree	Disagree	Disagree	Disagree	Disagree	Disagree	Disagree	Disagree		Reject	Reject		Didn’t try	Didn’t try	Didn’t try	Adopt			0	0	0	0	0	0	0	0	0	0	1		0	0
925		Beni suief	Upper	50-	55	female	No	married	Yes	Illiterate	Yes	Yes		Disagree	Disagree	Disagree	Disagree	Disagree	Disagree	Disagree	Disagree	Disagree	Disagree	Disagree	Disagree		Reject	Reject	Reject	Didn’t try	Didn’t try			Reject		0	0	0	0	0	0	0	0	0	0	1		0	0
926		Beni suief	Upper	20-	20	female	No	married	Yes	Secondary or Diploma	Yes	Yes		Disagree	Disagree	Disagree	Disagree	Disagree	Disagree	Disagree	Disagree	Disagree	Disagree	Disagree	Disagree		Reject	Reject	Reject	Didn’t try	Didn’t try			Adopt		0	0	0	0	0	0	0	0	0	0	1		0	0
927		Beni suief	Upper	20-	23	female	No	married	Yes	Primary	Yes	Yes		Disagree	Disagree	Disagree	Disagree	Disagree	Disagree	Disagree	Disagree	Disagree	Disagree	Disagree	Disagree		Reject	Reject	Reject	Didn’t try	Didn’t try			Reject		0	0	0	0	0	0	0	0	0	0	1		0	0
928		Beni suief	Upper	40-	41	male	No	married	Yes	Illiterate	Yes	Yes		Disagree	Disagree	Disagree	Disagree	Disagree	Disagree	Disagree	Disagree	Disagree	Disagree	Disagree	Disagree		Reject	Reject		Didn’t try	Didn’t try	Didn’t try	Adopt	Reject		1	0	0	1	1	1	0	4	57.1429	1	3		1	1
929		Beni suief	Upper	40-	40	female	No	married	Yes	Illiterate	Yes	Yes		Disagree	Disagree	Disagree	Disagree	Disagree	Disagree	Disagree	Disagree	Disagree	Disagree	Disagree	Disagree		Reject	Reject	Adopt	Didn’t try	Didn’t try			Reject		1	0	0	1	1	1	0	4	57.1429	1	3		1	1
930		Beni suief	Upper	20-	21	male	No	single	No	Secondary or Diploma	No	Yes		Disagree	Disagree	Disagree	Disagree	Disagree	Disagree	Disagree	Disagree	Disagree	Disagree	Disagree	Disagree		Reject	Reject		Didn’t try	Didn’t try	Didn’t try	Adopt	Reject		0	0	0	0	0	0	0	0	0	0	1		0	0
931		Beni suief	Upper	<=19	18	male	Yes	single	No	Secondary or Diploma	No	No		Disagree	Disagree	Disagree	Disagree	Disagree	Disagree	Disagree	Disagree	Disagree	Disagree	Disagree	Disagree		Reject	Reject		Didn’t try	Didn’t try	Didn’t try	Adopt			0	0	0	0	0	0	0	0	0	0	1		0	0
932		Beni suief	Upper	>=60	68	male	No	single	No	Read and write	No	No		Disagree	Disagree	Disagree	Disagree	Disagree	Disagree	Disagree	Disagree	Disagree	Disagree	Disagree	Disagree		Reject	Reject		Didn’t try	Didn’t try	Didn’t try	Adopt			0	0	0	1	0	0	0	1	14.2857	0	1		0	1
933		Beni suief	Upper	40-	41	male	No	single	No	Read and write	No	Yes		Disagree	Disagree	Disagree	Disagree	Disagree	Disagree	Disagree	Disagree	Disagree	Disagree	Disagree	Disagree		Reject	Reject		Didn’t try	Didn’t try	Didn’t try	Adopt	Reject		0	0	0	1	0	0	0	1	14.2857	0	1		0	1
934		Beni suief	Upper	30-	30	female	No	single	No	Illiterate	No	No		Disagree	Agree	Agree	Agree	Agree	Agree	Agree	Agree	Disagree	Disagree	Agree	Disagree		Adopt	Adopt	Adopt	Adopt	Adopt					1	1	1	1	0	1	0	5	71.4286	1	3		1	1
935		Beni suief	Upper	>=60	62	female	No	Divorced	No	Illiterate	No	Yes		Disagree	Agree	Agree	Agree	Agree	Agree	Agree	Agree	Disagree	Agree	Agree	Disagree		Adopt	Adopt	Adopt	Adopt	Adopt			Reject		1	1	1	0	0	1	0	4	57.1429	1	3		1	1
936		Beni suief	Upper	40-	43	male	No	married	Yes	Illiterate	Yes	Yes		Disagree	Disagree	Disagree	Disagree	Disagree	Disagree	Disagree	Disagree	Disagree	Disagree	Disagree	Disagree		Reject	Adopt		Didn’t try	Adopt	Didn’t try	Adopt	Adopt		0	0	0	1	0	0	0	1	14.2857	0	1		0	1
937		Beni suief	Upper	30-	37	female	No	married	Yes	Illiterate	Yes	No		Agree	Agree	Agree	Agree	Agree	Agree	Agree	Agree	Agree	Disagree	Agree	Disagree		Adopt	Adopt	Adopt	Adopt	Adopt					1	1	0	1	0	1	0	4	57.1429	1	3		1	1
938		Beni suief	Upper	<=19	15	female	Yes	single	No	Preparatory	No	Yes		Agree	Agree	Agree	Agree	Agree	Agree	Agree	Agree	Agree	Disagree	Disagree	Disagree		Adopt	Adopt	Adopt	Adopt	Adopt			Reject		1	1	0	0	0	0	0	2	28.5714	0	2		1	1
939		Beni suief	Upper	50-	57	male	No	married	Yes	Primary	Yes	Yes		Disagree	Disagree	Disagree	Disagree	Disagree	Disagree	Disagree	Disagree	Disagree	Disagree	Disagree	Disagree		Reject	Reject		Didn’t try	Didn’t try	Didn’t try	Adopt	Adopt		0	0	0	0	0	0	0	0	0	0	1		0	1
940		Beni suief	Upper	40-	47	female	No	married	Yes	Illiterate	Yes	No		Disagree	Agree	Agree	Disagree	Agree	Agree	Agree	Agree	Disagree	Agree	Agree	Agree		Reject	Adopt	Adopt	Didn’t try	Adopt					1	0	0	1	1	1	0	4	57.1429	1	3		1	1
941		Beni suief	Upper	<=19	19	female	Yes	single	No	Illiterate	No	Yes		Disagree	Agree	Agree	Disagree	Disagree	Disagree	Disagree	Agree	Disagree	Agree	Agree	Agree		Reject	Adopt	Adopt	Didn’t try	Adopt			Reject		1	0	0	1	1	1	0	4	57.1429	1	3		1	1
942		Beni suief	Upper	<=19	15	female	Yes	single	No	Preparatory	No	Yes		Agree	Agree	Agree	Disagree	Disagree	Agree	Agree	Agree	Disagree	Agree	Agree	Agree		Reject	Adopt	Adopt	Didn’t try	Adopt			Adopt		1	0	0	1	1	1	0	4	57.1429	1	3		1	1
943		Beni suief	Upper	>=60	60	male	No	married	Yes	Primary	Yes	No		Disagree	Disagree	Disagree	Disagree	Disagree	Disagree	Disagree	Disagree	Agree	Disagree	Disagree	Disagree		Reject	Reject		Didn’t try	Try	Try	Adopt			1	1	1	1	0	1	0	5	71.4286	1	3		1	1
944		Beni suief	Upper	50-	50	female	No	married	Yes	Illiterate	Yes	Yes		Agree	Agree	Agree	Agree	Agree	Agree	Disagree	Disagree	Agree	Agree	Agree	Agree		Adopt	Reject	Adopt	Adopt	Try			Reject		1	0	0	1	0	1	0	3	42.8571	0	2		1	1
945		Beni suief	Upper	20-	23	female	No	married	Yes	Illiterate	Yes	Yes		Agree	Agree	Agree	Agree	Agree	Agree	Disagree	Disagree	Disagree	Agree	Agree	Agree		Adopt	Reject	Adopt	Adopt	Try			Reject		1	0	0	1	0	1	0	3	42.8571	0	2		1	1
946		Beni suief	Upper	>=60	80	male	No	married	Yes	Illiterate	Yes	Yes		Disagree	Disagree	Disagree	Disagree	Disagree	Disagree	Disagree	Disagree	Disagree	Disagree	Disagree	Disagree		Reject	Reject		Didn’t try	Try	Try	Adopt	Adopt		0	0	0	1	0	0	0	1	14.2857	0	1		0	1
947		Beni suief	Upper	30-	38	male	No	married	Yes	University or more	Yes	No		Agree	Disagree	Disagree	Disagree	Disagree	Disagree	Agree	Disagree	Disagree	Disagree	Disagree	Disagree		Reject	Reject		Didn’t try	Try	Try	Adopt			1	1	1	1	0	1	0	5	71.4286	1	3		1	1
948		Beni suief	Upper	<=19	12	male	Yes	single	No	Preparatory	No	No		Disagree	Disagree	Disagree	Disagree	Disagree	Disagree	Disagree	Disagree	Disagree	Disagree	Disagree	Disagree		Reject	Reject			Try	Try	Adopt			0	0	0	1	0	0	0	1	14.2857	0	1		0	0
949		Beni suief	Upper	>=60	73	female	No	married	Yes	Illiterate	Yes	Yes		Disagree	Disagree	Disagree	Disagree	Agree	Disagree	Disagree	Disagree	Disagree	Disagree	Disagree	Disagree		Reject	Reject	Adopt	Didn’t try	Didn’t try			Reject		1	0	0	1	0	0	0	2	28.5714	0	2		1	0
950		Beni suief	Upper	20-	29	female	No	married	Yes	Secondary or Diploma	Yes	Yes		Agree	Agree	Disagree	Disagree	Agree	Agree	Agree	Agree	Disagree	Disagree	Agree	Disagree		Reject	Reject	Reject	Didn’t try	Didn’t try			Reject		1	1	1	1	1	1	0	6	85.7143	1	4		1	1
951		Beni suief	Upper	50-	57	male	No	married	Yes	Primary	Yes	Yes		Agree	Disagree	Disagree	Disagree	Disagree	Disagree	Agree	Disagree	Disagree	Disagree	Disagree	Disagree		Adopt	Adopt		Adopt	Adopt	Adopt	Adopt	Adopt		1	1	1	1	0	1	0	5	71.4286	1	3		1	1
952		Beni suief	Upper	20-	25	male	No	married	Yes	Secondary or Diploma	Yes	Yes		Agree	Disagree	Disagree	Disagree	Disagree	Disagree	Agree	Disagree	Disagree	Disagree	Disagree	Disagree		Adopt	Adopt		Adopt	Adopt	Try	Adopt	Adopt		1	1	1	1	0	1	0	5	71.4286	1	3		1	1
953		Beni suief	Upper	40-	48	female	No	married	Yes	Illiterate	Yes	Yes		Agree	Disagree	Agree	Agree	Agree	Disagree	Agree	Agree	Disagree	Agree	Agree	Agree		Adopt	Reject	Reject	Adopt	Try			Reject		1	1	0	1	0	0	0	3	42.8571	0	2		1	1
954		Beni suief	Upper	<=19	18	female	Yes	married	Yes	Preparatory	Yes	Yes		Disagree	Agree	Agree	Agree	Disagree	Disagree	Agree	Agree	Disagree	Agree	Disagree	Agree		Adopt	Reject	Reject	Adopt	Try			Adopt		1	1	0	1	0	1	0	4	57.1429	1	3		1	1
955		Beni suief	Upper	40-	45	male	No	married	Yes	Secondary or Diploma	Yes	Yes		Agree	Disagree	Agree	Disagree	Agree	Disagree	Agree	Disagree	Disagree	Disagree	Disagree	Disagree		Reject	Reject		Didn’t try	Didn’t try	Didn’t try	Adopt	Adopt		1	0	0	1	0	1	0	3	42.8571	0	2		1	1
956		Beni suief	Upper	30-	39	female	No	married	Yes	Preparatory	Yes	Yes		Agree	Agree	Agree	Disagree	Disagree	Agree	Agree	Agree	Agree	Agree	Agree	Agree		Reject	Adopt	Adopt	Didn’t try	Adopt			Adopt		1	1	0	1	0	1	0	4	57.1429	1	3		1	1
957		Beni suief	Upper	<=19	17	female	Yes	single	No	Secondary or Diploma	No	No		Agree	Agree	Agree	Disagree	Disagree	Agree	Agree	Agree	Agree	Disagree	Agree	Agree		Reject	Adopt	Adopt	Didn’t try	Adopt					1	1	1	1	0	1	0	5	71.4286	1	3		1	1
958		Beni suief	Upper	<=19	11	female	Yes	single	No	Primary	No	No		Agree	Agree	Disagree	Disagree	Disagree	Agree	Agree	Agree	Agree	Disagree	Agree	Agree		Reject	Adopt	Adopt		Adopt					1	1	0	1	0	1	1	5	71.4286	1	3		1	1
959		Beni suief	Upper	40-	46	male	No	married	Yes	Illiterate	Yes	Yes		Agree	Agree	Disagree	Disagree	Disagree	Agree	Agree	Disagree	Disagree	Agree	Disagree	Disagree		Reject	Reject		Didn’t try	Didn’t try	Didn’t try	Adopt	Try		1	1	0	1	1	1	0	5	71.4286	1	3		1	1
960		Beni suief	Upper	20-	21	female	No	married	Yes	Secondary or Diploma	Yes	No		Disagree	Disagree	Disagree	Disagree	Disagree	Disagree	Disagree	Disagree	Disagree	Agree	Agree	Disagree		Reject	Reject	Reject	Didn’t try	Didn’t try					1	1	1	1	0	0	0	4	57.1429	1	3		1	1
961		Beni suief	Upper	20-	21	female	No	married	Yes	Secondary or Diploma	Yes	Yes		Disagree	Disagree	Disagree	Disagree	Disagree	Disagree	Disagree	Disagree	Disagree	Agree	Disagree	Disagree		Reject	Reject	Reject	Didn’t try	Didn’t try			Reject		1	1	1	1	0	0	0	4	57.1429	1	3		1	1
962		Beni suief	Upper	40-	42	female	No	married	Yes	Preparatory	Yes	Yes		Disagree	Disagree	Disagree	Disagree	Disagree	Disagree	Disagree	Disagree	Agree	Agree	Disagree	Disagree		Reject	Reject	Reject	Didn’t try	Didn’t try			Reject		1	1	1	1	0	0	0	4	57.1429	1	3		1	1
963		Beni suief	Upper	>=60	70	male	No	married	Yes	Read and write	Yes	No		Disagree	Disagree	Disagree	Disagree	Disagree	Disagree	Disagree	Disagree	Disagree	Disagree	Disagree	Disagree		Reject	Reject		Didn’t try	Didn’t try	Didn’t try	Adopt			0	0	0	0	0	0	0	0	0	0	1		0	0
964		Beni suief	Upper	40-	44	male	No	single	No	Secondary or Diploma	No	No		Disagree	Disagree	Disagree	Disagree	Disagree	Disagree	Disagree	Disagree	Disagree	Disagree	Disagree	Disagree		Reject	Reject		Didn’t try	Didn’t try	Didn’t try	Adopt			1	0	0	0	0	0	0	1	14.2857	0	1		0	0
965		Beni suief	Upper	40-	41	male	No	single	No	Illiterate	No	Yes		Disagree	Disagree	Disagree	Disagree	Disagree	Disagree	Disagree	Disagree	Disagree	Disagree	Disagree	Disagree		Reject	Reject		Didn’t try	Didn’t try	Didn’t try	Adopt	Adopt		1	0	0	0	0	0	0	1	14.2857	0	1		0	0
966		Beni suief	Upper	30-	35	male	No	married	Yes	Secondary or Diploma	Yes	Yes		Disagree	Disagree	Disagree	Disagree	Disagree	Disagree	Disagree	Disagree	Disagree	Disagree	Disagree	Disagree		Reject	Reject		Didn’t try	Didn’t try	Didn’t try	Adopt	Reject		1	0	0	0	0	1	0	2	28.5714	0	2		0	0
967		Beni suief	Upper	20-	25	male	No	single	No	Secondary or Diploma	No	Yes		Disagree	Disagree	Disagree	Disagree	Disagree	Disagree	Disagree	Disagree	Disagree	Disagree	Disagree	Disagree		Reject	Reject		Didn’t try	Didn’t try	Didn’t try	Adopt	Reject		0	0	0	0	0	1	0	1	14.2857	0	1		0	0
968		Beni suief	Upper	20-	23	male	No	single	No	Secondary or Diploma	No	No		Disagree	Disagree	Disagree	Disagree	Disagree	Disagree	Disagree	Disagree	Disagree	Disagree	Disagree	Disagree		Reject	Reject		Didn’t try	Didn’t try	Didn’t try	Adopt			0	0	0	0	0	1	0	1	14.2857	0	1		0	0
969		Beni suief	Upper	>=60	60	female	No	married	Yes	Illiterate	Yes	No		Disagree	Disagree	Disagree	Disagree	Disagree	Disagree	Disagree	Disagree	Disagree	Disagree	Disagree	Disagree		Reject	Reject	Reject	Didn’t try	Didn’t try					0	0	0	0	0	0	0	0	0	0	1		0	0
970		Beni suief	Upper	30-	30	female	No	single	No	Illiterate	No	Yes		Disagree	Disagree	Disagree	Disagree	Disagree	Disagree	Disagree	Disagree	Disagree	Disagree	Disagree	Disagree		Reject	Reject	Reject	Didn’t try	Didn’t try			Adopt		1	0	0	0	0	0	0	1	14.2857	0	1		0	0
971		Beni suief	Upper	>=60	77	male	No	married	Yes	Illiterate	Yes	Yes		Disagree	Agree	Disagree	Disagree	Agree	Disagree	Agree	Disagree	Disagree	Disagree	Disagree	Disagree		Reject	Reject		Didn’t try	Didn’t try	Didn’t try	Adopt	Adopt		1	0	0	1	0	1	0	3	42.8571	0	2		1	1
972		Beni suief	Upper	30-	35	male	No	married	Yes	Primary	Yes	Yes		Disagree	Agree	Disagree	Disagree	Agree	Disagree	Agree	Disagree	Disagree	Disagree	Disagree	Disagree		Reject	Reject		Didn’t try	Didn’t try	Didn’t try	Adopt	Reject		1	0	0	1	0	1	0	3	42.8571	0	2		0	1
973		Beni suief	Upper	>=60	65	female	No	married	Yes	Illiterate	Yes	No		Disagree	Agree	Agree	Disagree	Agree	Agree	Agree	Agree	Disagree	Agree	Disagree	Agree		Reject	Reject	Reject	Didn’t try	Didn’t try					1	1	0	1	1	1	0	5	71.4286	1	3		1	1
974		Beni suief	Upper	30-	33	female	No	widdow	No	Illiterate	No	Yes		Agree	Agree	Agree	Disagree	Agree	Agree	Agree	Agree	Disagree	Agree	Agree	Agree		Reject	Reject	Reject	Didn’t try	Didn’t try			Adopt		1	1	0	1	1	1	0	5	71.4286	1	3		1	1
975		Beni suief	Upper	20-	21	female	No	married	Yes	Illiterate	Yes	Yes		Agree	Agree	Agree	Disagree	Disagree	Agree	Agree	Agree	Agree	Agree	Agree	Agree		Reject	Reject	Reject	Didn’t try	Didn’t try			Adopt		1	0	0	1	1	1	0	4	57.1429	1	3		1	1
976		Beni suief	Upper	40-	47	male	No	married	Yes	Read and write	Yes	No		Agree	Disagree	Disagree	Disagree	Agree	Agree	Agree	Agree	Agree	Disagree	Agree	Disagree		Reject	Reject		Didn’t try	Try	Try	Adopt			1	1	1	1	0	1	0	5	71.4286	1	3		1	1
977		Beni suief	Upper	40-	47	female	No	married	Yes	Read and write	Yes	Yes		Agree	Disagree	Disagree	Disagree	Agree	Disagree	Agree	Agree	Agree	Disagree	Disagree	Disagree		Reject	Adopt	Reject	Didn’t try	Adopt			Adopt		1	1	0	1	0	0	0	3	42.8571	0	2		0	1
978		Beni suief	Upper	<=19	18	female	Yes	single	No	Primary	No	Yes		Agree	Disagree	Disagree	Disagree	Agree	Agree	Agree	Agree	Agree	Disagree	Agree	Disagree		Reject	Adopt	Reject	Didn’t try	Adopt			Reject		1	1	0	1	0	1	0	4	57.1429	1	3		1	1
979		Beni suief	Upper	<=19	17	female	Yes	single	No	Primary	No	Yes		Agree	Disagree	Agree	Agree	Agree	Agree	Agree	Agree	Agree	Disagree	Agree	Disagree		Reject	Adopt	Reject	Didn’t try	Adopt			Reject		1	1	0	1	0	1	0	4	57.1429	1	3		1	1
980		Beni suief	Upper	<=19	14	female	Yes	single	No	Primary	No	No		Agree	Disagree	Agree	Disagree	Agree	Agree	Agree	Agree	Agree	Disagree	Disagree	Disagree		Reject	Adopt	Reject		Adopt					1	1	0	1	0	1	0	4	57.1429	1	3		1	1
981		Beni suief	Upper	30-	35	male	No	married	Yes	Illiterate	Yes	No		Agree	Agree	Agree	Disagree	Agree	Disagree	Disagree	Disagree	Disagree	Disagree	Disagree	Agree		Adopt	Adopt		Adopt	Adopt	Didn’t try	Adopt			1	0	0	1	0	1	1	4	57.1429	1	3		1	1
982		Beni suief	Upper	30-	31	male	No	married	Yes	Illiterate	Yes	Yes		Agree	Agree	Agree	Disagree	Disagree	Disagree	Disagree	Disagree	Disagree	Disagree	Agree	Agree		Adopt	Adopt		Adopt	Adopt	Didn’t try	Adopt	Adopt		1	0	0	1	0	1	1	4	57.1429	1	3		1	1
983		Beni suief	Upper	20-	24	male	No	single	No	Illiterate	No	No		Agree	Agree	Agree	Disagree	Agree	Disagree	Disagree	Disagree	Disagree	Disagree	Agree	Agree		Adopt	Adopt		Adopt	Adopt	Didn’t try	Adopt			1	0	0	1	0	1	1	4	57.1429	1	3		1	1
984		Beni suief	Upper	50-	55	female	No	widdow	No	Illiterate	No	No		Disagree	Disagree	Agree	Disagree	Disagree	Disagree	Agree	Agree	Agree	Agree	Agree	Disagree		Reject	Reject	Adopt	Didn’t try	Didn’t try					1	1	0	1	1	1	0	5	71.4286	1	3		1	1
985		Beni suief	Upper	20-	28	female	No	married	Yes	Illiterate	Yes	Yes		Disagree	Disagree	Agree	Disagree	Disagree	Disagree	Agree	Agree	Agree	Agree	Disagree	Disagree		Reject	Reject	Adopt	Didn’t try	Didn’t try			Reject		1	1	0	1	1	1	0	5	71.4286	1	3		1	1
986		Beni suief	Upper	20-	27	female	No	married	Yes	Illiterate	Yes	Yes		Agree	Disagree	Agree	Disagree	Disagree	Disagree	Agree	Agree	Agree	Disagree	Disagree	Disagree		Reject	Reject	Adopt	Didn’t try	Didn’t try			Try		1	1	0	1	1	1	0	5	71.4286	1	3		1	1
987		Beni suief	Upper	<=19	15	female	Yes	single	No	Preparatory	No	No		Agree	Disagree	Agree	Disagree	Disagree	Disagree	Agree	Agree	Agree	Disagree	Agree	Disagree		Reject	Reject	Adopt	Didn’t try	Didn’t try					1	1	0	1	1	1	0	5	71.4286	1	3		1	1
988		Beni suief	Upper	30-	30	male	No	married	Yes	Secondary or Diploma	Yes	Yes		Disagree	Disagree	Disagree	Disagree	Disagree	Disagree	Disagree	Disagree	Disagree	Disagree	Disagree	Disagree		Reject	Reject		Didn’t try	Didn’t try	Didn’t try	Adopt	Reject		0	0	0	0	0	0	0	0	0	0	1		0	0
989		Beni suief	Upper	20-	29	male	No	married	Yes	Secondary or Diploma	Yes	No		Disagree	Disagree	Disagree	Disagree	Disagree	Disagree	Disagree	Disagree	Disagree	Disagree	Disagree	Disagree		Reject	Reject		Didn’t try	Didn’t try	Didn’t try	Adopt			0	0	0	0	0	0	0	0	0	0	1		0	0
990		Beni suief	Upper	20-	27	male	No	married	Yes	Read and write	Yes	Yes		Disagree	Disagree	Disagree	Disagree	Disagree	Disagree	Disagree	Disagree	Disagree	Disagree	Disagree	Disagree		Reject	Reject		Didn’t try	Didn’t try	Didn’t try	Adopt	Reject		0	0	0	0	0	0	0	0	0	0	1		0	0
991		Beni suief	Upper	30-	30	female	No	married	Yes	Secondary or Diploma	Yes	No		Disagree	Disagree	Disagree	Disagree	Disagree	Disagree	Disagree	Disagree	Disagree	Disagree	Disagree	Disagree		Reject	Adopt	Reject	Didn’t try	Adopt					0	0	0	0	0	0	0	0	0	0	1		0	0
992		Beni suief	Upper	20-	21	female	No	married	Yes	Secondary or Diploma	Yes	No		Disagree	Disagree	Disagree	Disagree	Disagree	Disagree	Disagree	Disagree	Disagree	Disagree	Disagree	Disagree		Reject	Adopt	Reject	Didn’t try	Adopt					0	0	0	0	0	0	0	0	0	0	1		0	0
993		Beni suief	Upper	20-	21	female	No	married	Yes	Secondary or Diploma	Yes	Yes		Disagree	Disagree	Disagree	Disagree	Disagree	Disagree	Disagree	Disagree	Disagree	Disagree	Disagree	Disagree		Reject	Adopt	Reject	Didn’t try	Adopt			Adopt		0	0	0	0	0	0	0	0	0	0	1		0	0
994		Beni suief	Upper	>=60	70	male	No	married	Yes	Illiterate	Yes	Yes		Disagree	Disagree	Disagree	Disagree	Disagree	Agree	Disagree	Disagree	Disagree	Disagree	Disagree	Disagree		Reject	Reject		Didn’t try	Didn’t try	Didn’t try	Adopt	Adopt		1	0	0	0	0	0	0	1	14.2857	0	1		1	1
995		Beni suief	Upper	20-	25	male	No	single	No	Secondary or Diploma	No	Yes		Disagree	Disagree	Disagree	Disagree	Disagree	Agree	Disagree	Disagree	Disagree	Disagree	Disagree	Disagree		Reject	Reject		Didn’t try	Didn’t try	Didn’t try	Adopt	Reject		1	0	0	0	0	0	0	1	14.2857	0	1		1	1
996		Beni suief	Upper	30-	34	male	No	married	Yes	Read and write	Yes	No		Disagree	Disagree	Disagree	Disagree	Disagree	Agree	Disagree	Disagree	Disagree	Disagree	Disagree	Disagree		Reject	Reject		Didn’t try	Didn’t try	Didn’t try	Adopt			1	0	0	0	0	0	0	1	14.2857	0	1		1	1
997		Beni suief	Upper	>=60	65	female	No	married	Yes	Illiterate	Yes	No		Disagree	Disagree	Disagree	Disagree	Disagree	Disagree	Disagree	Disagree	Disagree	Disagree	Disagree	Disagree		Adopt	Adopt	Adopt	Adopt	Adopt					0	0	0	0	0	0	0	0	0	0	1		0	1
998		Beni suief	Upper	<=19	17	female	Yes	single	No	Secondary or Diploma	No	Yes		Disagree	Disagree	Disagree	Disagree	Disagree	Disagree	Disagree	Disagree	Disagree	Disagree	Disagree	Disagree		Adopt	Adopt	Adopt	Adopt	Adopt			Adopt		0	0	0	0	0	0	0	0	0	0	1		0	1
999		Beni suief	Upper	20-	26	female	No	married	Yes	Illiterate	Yes	No		Disagree	Disagree	Disagree	Disagree	Disagree	Disagree	Disagree	Disagree	Disagree	Disagree	Disagree	Disagree		Adopt	Adopt	Adopt	Adopt	Adopt					0	0	0	0	0	0	0	0	0	0	1		0	1
1000		Beni suief	Upper	50-	52	male	No	married	Yes	Read and write	Yes	No		Agree	Disagree	Disagree	Disagree	Disagree	Disagree	Agree	Disagree	Disagree	Disagree	Disagree	Disagree		Reject	Reject		Didn’t try	Didn’t try	Didn’t try	Adopt			1	1	1	0	1	1	0	5	71.4286	1	3		1	1
1001		Beni suief	Upper	30-	37	female	No	married	Yes	Illiterate	Yes	Yes		Agree	Disagree	Disagree	Disagree	Disagree	Disagree	Agree	Agree	Disagree	Agree	Disagree	Agree		Adopt	Reject	Adopt	Adopt	Didn’t try			Reject		1	1	0	1	1	1	0	5	71.4286	1	3		1	1
1002		Beni suief	Upper	<=19	18	female	Yes	single	No	University or more	No	Yes		Agree	Disagree	Disagree	Disagree	Agree	Agree	Agree	Agree	Agree	Agree	Agree	Disagree		Reject	Reject	Reject	Didn’t try	Didn’t try			Reject		1	1	0	1	1	0	1	5	71.4286	1	3		1	1
1003		Beni suief	Upper	<=19	15	male	Yes	single	No	Secondary or Diploma	No	Yes		Agree	Disagree	Disagree	Disagree	Disagree	Disagree	Agree	Disagree	Disagree	Agree	Agree	Agree		Reject	Reject		Didn’t try	Didn’t try	Didn’t try	Reject	Try		1	1	0	0	0	0	0	2	28.5714	0	2		1	1
1004		Beni suief	Upper	40-	46	male	No	married	Yes	Read and write	Yes	Yes		Agree	Disagree	Disagree	Disagree	Agree	Disagree	Agree	Disagree	Disagree	Agree	Disagree	Disagree		Reject	Reject		Didn’t try	Didn’t try	Didn’t try	Adopt	Adopt		0	0	1	1	0	1	0	3	42.8571	0	2		1	1
1005		Beni suief	Upper	30-	30	female	No	married	Yes	Read and write	Yes	Yes		Disagree	Disagree	Disagree	Disagree	Disagree	Disagree	Disagree	Disagree	Disagree	Disagree	Disagree	Disagree		Reject	Adopt	Adopt	Didn’t try	Adopt			Adopt		1	1	0	0	1	0	0	3	42.8571	0	2		0	1
1006		Beni suief	Upper	<=19	14	male	Yes	single	No	Preparatory	No	Yes		Agree	Agree	Disagree	Disagree	Agree	Disagree	Agree	Disagree	Disagree	Agree	Agree	Agree		Reject	Reject			Didn’t try	Didn’t try	Reject	Adopt		1	1	0	0	0	0	0	2	28.5714	0	2		1	1
1007		Beni suief	Upper	<=19	11	male	Yes	single	No	Primary	No	No		Agree	Agree	Agree	Disagree	Disagree	Disagree	Agree	Disagree	Disagree	Disagree	Disagree	Agree		Reject	Reject			Didn’t try	Didn’t try	Reject			1	1	0	0	0	1	0	3	42.8571	0	2		1	1
1008		Beni suief	Upper	50-	50	male	No	married	Yes	Secondary or Diploma	Yes	No		Agree	Disagree	Disagree	Disagree	Agree	Disagree	Agree	Disagree	Agree	Disagree	Disagree	Disagree		Reject	Reject		Didn’t try	Didn’t try	Didn’t try	Adopt			1	0	0	1	0	1	1	4	57.1429	1	3		1	1
1009		Beni suief	Upper	30-	35	female	No	married	Yes	Secondary or Diploma	Yes	No		Agree	Agree	Disagree	Disagree	Agree	Disagree	Agree	Disagree	Agree	Disagree	Disagree	Disagree		Reject	Adopt	Reject	Didn’t try	Adopt					1	1	1	1	1	0	0	5	71.4286	1	3		1	1
1010		Beni suief	Upper	<=19	14	female	Yes	single	No	Preparatory	No	Yes		Agree	Agree	Agree	Agree	Agree	Agree	Agree	Agree	Agree	Disagree	Disagree	Agree		Reject	Adopt	Adopt		Adopt			Reject		1	1	1	1	1	1	0	6	85.7143	1	4		1	1
1011		Beni suief	Upper	<=19	12	female	Yes	single	No	Primary	No	Yes		Agree	Agree	Agree	Agree	Agree	Agree	Agree	Agree	Agree	Disagree	Disagree	Disagree		Reject	Adopt	Adopt		Adopt			Adopt		1	1	1	1	1	0	0	5	71.4286	1	3		1	1
1012		Beni suief	Upper	>=60	72	female	No	widdow	No	Illiterate	No	Yes		Agree	Disagree	Disagree	Disagree	Disagree	Agree	Agree	Agree	Disagree	Disagree	Agree	Disagree		Reject	Reject	Try	Didn’t try	Reject			Try		0	0	0	1	0	0	0	1	14.2857	0	1		1	1
1013		Beni suief	Upper	30-	34	female	No	widdow	No	Primary	No	Yes		Agree	Agree	Agree	Disagree	Disagree	Agree	Agree	Agree	Disagree	Agree	Agree	Agree		Reject	Reject	Try	Didn’t try	Try			Try		1	0	0	0	0	0	0	1	14.2857	0	1		1	1
1014		Beni suief	Upper	30-	34	female	No	married	Yes	University or more	Yes	No		Agree	Disagree	Disagree	Disagree	Disagree	Agree	Agree	Disagree	Disagree	Disagree	Disagree	Disagree		Reject	Reject	Adopt	Didn’t try	Didn’t try					0	0	0	1	0	0	1	2	28.5714	0	2		1	1
1015		Beni suief	Upper	<=19	13	female	Yes	single	No	Preparatory	No	Yes		Disagree	Agree	Agree	Agree	Disagree	Agree	Agree	Disagree	Agree	Disagree	Disagree	Disagree		Reject	Reject	Reject		Reject			Adopt		1	1	0	0	0	1	0	3	42.8571	0	2		1	1
1016		Beni suief	Upper	<=19	10	female	Yes	single	No	Primary	No	Yes		Disagree	Disagree	Disagree	Disagree	Disagree	Disagree	Disagree	Disagree	Disagree	Disagree	Disagree	Disagree		Reject	Reject	Reject		Didn’t try			Reject		0	0	0	0	0	0	0	0	0	0	1		0	0
1017		Beni suief	Upper	20-	25	male	No	married	Yes	Secondary or Diploma	Yes	Yes		Disagree	Disagree	Disagree	Disagree	Disagree	Agree	Disagree	Disagree	Agree	Disagree	Agree	Agree		Reject	Reject		Didn’t try	Didn’t try	Didn’t try	Adopt	Adopt		1	0	1	1	1	1	0	5	71.4286	1	3		1	1
1018		Beni suief	Upper	20-	22	male	No	married	Yes	Secondary or Diploma	Yes	Yes		Disagree	Disagree	Disagree	Disagree	Disagree	Agree	Agree	Disagree	Disagree	Disagree	Agree	Disagree		Reject	Reject		Didn’t try	Didn’t try	Didn’t try	Adopt	Reject		1	1	1	1	1	1	1	7	100	1	4		1	1
1019		Beni suief	Upper	50-	58	female	No	married	Yes	Illiterate	Yes	No		Agree	Agree	Disagree	Disagree	Agree	Disagree	Agree	Disagree	Disagree	Agree	Disagree	Disagree		Reject	Adopt	Reject	Didn’t try	Adopt					1	1	0	1	0	1	0	4	57.1429	1	3		1	1
1020		Beni suief	Upper	<=19	19	female	Yes	married	Yes	Preparatory	Yes	No		Agree	Disagree	Disagree	Disagree	Disagree	Disagree	Agree	Disagree	Disagree	Agree	Disagree	Disagree		Reject	Adopt	Reject	Didn’t try	Adopt					1	0	0	1	0	1	0	3	42.8571	0	2		0	1
1021		Beni suief	Upper	20-	20	female	No	married	Yes	Preparatory	Yes	Yes		Agree	Agree	Disagree	Disagree	Disagree	Disagree	Agree	Disagree	Disagree	Disagree	Disagree	Disagree		Reject	Adopt	Reject	Didn’t try	Adopt			Reject		1	0	0	1	0	1	0	3	42.8571	0	2		0	1
1022		Beni suief	Upper	<=19	18	female	Yes	married	Yes	Secondary or Diploma	Yes	Yes		Agree	Agree	Disagree	Disagree	Disagree	Agree	Agree	Agree	Disagree	Agree	Disagree	Disagree		Reject	Adopt	Reject	Didn’t try	Adopt			Adopt		1	0	0	1	0	1	0	3	42.8571	0	2		0	1
1023		Beni suief	Upper	40-	43	male	No	married	Yes	Illiterate	Yes	Yes		Disagree	Disagree	Disagree	Disagree	Disagree	Agree	Agree	Disagree	Disagree	Disagree	Disagree	Disagree		Reject	Reject		Try	Didn’t try	Reject	Adopt	Reject		1	1	1	1	1	0	1	6	85.7143	1	4		1	1
1024		Beni suief	Upper	<=19	12	male	Yes	single	No	Primary	No	Yes		Disagree	Disagree	Disagree	Disagree	Disagree	Disagree	Disagree	Disagree	Disagree	Disagree	Disagree	Disagree		Reject	Adopt			Adopt	Didn’t try	Didn’t try	Try		0	0	0	0	0	0	0	0	0	0	1		0	0
1025		Beni suief	Upper	40-	40	female	No	married	Yes	Illiterate	Yes	No		Agree	Agree	Disagree	Disagree	Disagree	Agree	Agree	Agree	Agree	Disagree	Disagree	Agree		Reject	Adopt	Reject	Didn’t try	Adopt					1	1	1	1	1	1	1	7	100	1	4		1	1
1026		Beni suief	Upper	<=19	17	female	Yes	single	No	Illiterate	No	No		Disagree	Agree	Agree	Disagree	Disagree	Agree	Agree	Agree	Disagree	Disagree	Disagree	Disagree		Reject	Adopt	Reject	Didn’t try	Adopt					1	1	0	1	1	1	0	5	71.4286	1	3		0	0
1027		Beni suief	Upper	40-	41	male	No	married	Yes	Secondary or Diploma	Yes	No		Disagree	Agree	Disagree	Disagree	Agree	Agree	Agree	Disagree	Agree	Disagree	Disagree	Agree		Reject	Reject		Didn’t try	Didn’t try	Didn’t try	Adopt			1	1	1	1	1	1	0	6	85.7143	1	4		1	1
1028		Beni suief	Upper	30-	37	male	No	married	Yes	Secondary or Diploma	Yes	No		Agree	Agree	Agree	Disagree	Agree	Agree	Agree	Disagree	Agree	Disagree	Disagree	Agree		Reject	Reject		Try	Didn’t try	Reject	Adopt			1	1	1	1	1	1	1	7	100	1	4		1	1
1029		Beni suief	Upper	30-	39	female	No	married	Yes	Secondary or Diploma	Yes	Yes		Agree	Agree	Disagree	Agree	Agree	Disagree	Agree	Agree	Disagree	Agree	Disagree	Disagree		Reject	Reject	Reject	Didn’t try	Didn’t try			Adopt		1	1	1	1	0	1	0	5	71.4286	1	3		1	1
1030		Beni suief	Upper	20-	27	female	No	married	Yes	Secondary or Diploma	Yes	Yes		Agree	Agree	Disagree	Disagree	Agree	Disagree	Agree	Agree	Disagree	Agree	Disagree	Disagree		Reject	Reject	Reject	Didn’t try	Didn’t try			Reject		1	1	1	1	0	1	0	5	71.4286	1	3		1	1
1031		Beni suief	Upper	<=19	17	female	Yes	single	No	Preparatory	No	No		Disagree	Disagree	Disagree	Disagree	Disagree	Disagree	Agree	Disagree	Disagree	Disagree	Disagree	Disagree		Reject	Reject	Reject	Didn’t try	Didn’t try					0	0	0	0	0	0	0	0	0	0	1		1	1
1032		Beni suief	Upper	50-	54	male	No	married	Yes	Read and write	Yes	Yes		Disagree	Disagree	Disagree	Disagree	Agree	Agree	Disagree	Disagree	Disagree	Agree	Agree	Agree		Reject	Reject		Try	Didn’t try	Reject	Didn’t try	Reject		1	0	0	1	1	1	0	4	57.1429	1	3		0	1
1033		Beni suief	Upper	<=19	14	male	Yes	single	No	Preparatory	No	No		Disagree	Disagree	Disagree	Disagree	Disagree	Disagree	Disagree	Disagree	Disagree	Disagree	Disagree	Disagree		Reject	Adopt			Adopt	Didn’t try	Didn’t try			0	0	0	0	0	0	0	0	0	0	1		0	1
1034		Beni suief	Upper	40-	45	female	No	married	Yes	Secondary or Diploma	Yes	Yes		Agree	Agree	Agree	Agree	Agree	Disagree	Agree	Agree	Disagree	Agree	Agree	Disagree		Reject	Adopt	Reject	Didn’t try	Adopt			Adopt		1	1	1	1	0	1	0	5	71.4286	1	3		1	1
1035		Beni suief	Upper	20-	21	female	No	single	No	Secondary or Diploma	No	Yes		Agree	Agree	Disagree	Disagree	Agree	Disagree	Agree	Agree	Disagree	Disagree	Disagree	Disagree		Reject	Adopt	Reject	Didn’t try	Adopt			Reject		1	0	0	0	0	1	0	2	28.5714	0	2		1	1
1036		Beni suief	Upper	20-	20	female	No	married	Yes	Secondary or Diploma	Yes	Yes		Agree	Agree	Disagree	Disagree	Agree	Disagree	Agree	Agree	Disagree	Agree	Disagree	Disagree		Reject	Adopt	Reject	Didn’t try	Adopt			Reject		1	0	0	0	0	1	0	2	28.5714	0	2		1	1
1037		Beni suief	Upper	<=19	17	female	Yes	single	No	Preparatory	No	Yes		Agree	Agree	Disagree	Disagree	Disagree	Disagree	Disagree	Disagree	Disagree	Disagree	Disagree	Disagree		Adopt	Adopt	Reject	Adopt	Adopt			Adopt		0	0	0	0	0	0	0	0	0	0	1		1	1
1038		Beni suief	Upper	20-	27	male	No	single	No	Secondary or Diploma	No	Yes		Disagree	Disagree	Disagree	Disagree	Disagree	Agree	Disagree	Disagree	Disagree	Agree	Agree	Agree		Reject	Reject		Try	Didn’t try	Reject	Adopt	Adopt		1	1	1	1	1	1	0	6	85.7143	1	4		1	0
1039		Beni suief	Upper	<=19	13	male	Yes	single	No	Preparatory	No	No		Disagree	Disagree	Disagree	Disagree	Disagree	Disagree	Disagree	Disagree	Disagree	Disagree	Disagree	Disagree		Adopt	Adopt			Adopt	Didn’t try	Didn’t try			0	0	0	0	0	0	0	0	0	0	1		0	0
1040		Beni suief	Upper	40-	48	female	No	married	Yes	Illiterate	Yes	Yes		Disagree	Disagree	Disagree	Disagree	Disagree	Disagree	Agree	Agree	Disagree	Disagree	Disagree	Disagree		Reject	Adopt	Reject	Didn’t try	Adopt			Adopt		0	0	0	0	0	0	0	0	0	0	1		0	0
1041		Beni suief	Upper	20-	25	female	No	married	Yes	University or more	Yes	No		Agree	Disagree	Disagree	Disagree	Disagree	Disagree	Disagree	Disagree	Agree	Agree	Disagree	Disagree		Reject	Adopt	Adopt	Didn’t try	Adopt					1	1	1	1	0	1	1	6	85.7143	1	4		1	1
1042		Beni suief	Upper	30-	34	male	No	married	Yes	Secondary or Diploma	Yes	Yes		Disagree	Disagree	Disagree	Disagree	Agree	Agree	Disagree	Disagree	Disagree	Disagree	Disagree	Disagree		Reject	Reject		Didn’t try	Didn’t try	Didn’t try	Adopt	Adopt		1	0	1	1	1	1	1	6	85.7143	1	4		1	1
1043		Beni suief	Upper	40-	41	male	No	married	Yes	Secondary or Diploma	Yes	Yes		Disagree	Disagree	Disagree	Disagree	Agree	Agree	Disagree	Disagree	Disagree	Disagree	Agree	Agree		Try	Reject		Didn’t try	Didn’t try	Didn’t try	Adopt	Adopt		1	1	1	1	1	1	0	6	85.7143	1	4		1	1
1044		Beni suief	Upper	50-	50	female	No	married	Yes	Illiterate	Yes	Yes		Agree	Agree	Disagree	Disagree	Agree	Agree	Agree	Disagree	Disagree	Disagree	Agree	Agree		Reject	Reject	Adopt	Didn’t try	Didn’t try			Adopt		1	1	1	1	0	1	0	5	71.4286	1	3		1	1
1045		Beni suief	Upper	20-	25	female	No	married	Yes	Secondary or Diploma	Yes	Yes		Agree	Agree	Disagree	Disagree	Agree	Agree	Agree	Disagree	Disagree	Disagree	Agree	Agree		Reject	Adopt	Adopt	Didn’t try	Adopt			Reject		1	1	1	1	0	1	0	5	71.4286	1	3		1	1
1046		Beni suief	Upper	<=19	17	female	Yes	married	Yes	Secondary or Diploma	Yes	Yes		Agree	Agree	Disagree	Disagree	Agree	Agree	Agree	Disagree	Disagree	Disagree	Agree	Agree		Reject	Adopt	Adopt	Didn’t try	Adopt			Adopt		1	1	1	1	0	1	0	5	71.4286	1	3		1	1
1047		Beni suief	Upper	20-	22	female	No	married	Yes	Secondary or Diploma	Yes	No		Agree	Disagree	Disagree	Disagree	Agree	Agree	Agree	Disagree	Disagree	Disagree	Agree	Agree		Reject	Reject	Adopt	Didn’t try	Didn’t try					1	1	1	1	0	1	0	5	71.4286	1	3		1	1
1048		Beni suief	Upper	>=60	63	male	No	married	Yes	Secondary or Diploma	Yes	Yes		Agree	Agree	Agree	Disagree	Agree	Agree	Agree	Disagree	Agree	Disagree	Agree	Agree		Adopt	Reject		Adopt	Didn’t try	Didn’t try	Didn’t try	Reject		1	1	0	1	0	1	0	4	57.1429	1	3		1	1
1049		Beni suief	Upper	50-	55	female	No	married	Yes	Secondary or Diploma	Yes	Yes		Agree	Agree	Disagree	Disagree	Agree	Agree	Agree	Disagree	Agree	Disagree	Disagree	Disagree		Reject	Reject	Reject	Didn’t try	Didn’t try			Adopt		1	1	1	1	1	1	1	7	100	1	4		1	1
1050		Beni suief	Upper	20-	26	female	No	married	Yes	Secondary or Diploma	Yes	Yes		Agree	Agree	Agree	Disagree	Agree	Agree	Agree	Agree	Agree	Agree	Disagree	Agree		Reject	Reject	Reject	Didn’t try	Didn’t try			Reject		1	1	0	1	1	1	0	5	71.4286	1	3		1	1
1051		Beni suief	Upper	50-	55	male	No	married	Yes	University or more	Yes	Yes		Agree	Agree	Disagree	Disagree	Agree	Agree	Disagree	Agree	Disagree	Disagree	Agree	Disagree		Try	Reject		Didn’t try	Didn’t try	Didn’t try	Adopt	Adopt		1	1	1	1	0	1	1	6	85.7143	1	4		1	1
1052		Beni suief	Upper	30-	31	male	No	married	Yes	Secondary or Diploma	Yes	No		Agree	Agree	Agree	Disagree	Disagree	Agree	Agree	Disagree	Disagree	Disagree	Disagree	Disagree		Reject	Reject		Didn’t try	Didn’t try	Didn’t try	Adopt			1	1	0	1	0	1	0	4	57.1429	1	3		1	1
1053		Beni suief	Upper	20-	29	male	No	married	Yes	Secondary or Diploma	Yes	Yes		Agree	Agree	Agree	Disagree	Disagree	Agree	Disagree	Agree	Disagree	Disagree	Agree	Disagree		Try	Reject		Didn’t try	Didn’t try	Didn’t try	Adopt	Adopt		1	0	0	1	0	1	0	3	42.8571	0	2		1	1
1054		Beni suief	Upper	<=19	18	male	Yes	single	No	Secondary or Diploma	No	Yes		Agree	Agree	Agree	Disagree	Disagree	Agree	Agree	Disagree	Disagree	Disagree	Agree	Agree		Adopt	Reject		Adopt	Didn’t try	Didn’t try	Didn’t try	Adopt		1	0	0	0	0	1	0	2	28.5714	0	2		1	1
1055		Beni suief	Upper	>=60	70	female	No	married	Yes	Read and write	Yes	Yes		Agree	Agree	Agree	Disagree	Agree	Agree	Agree	Agree	Agree	Disagree	Agree	Agree		Adopt	Reject	Try	Adopt	Try			Adopt		1	1	1	1	1	1	1	7	100	1	4		1	0
1056		Beni suief	Upper	20-	28	female	No	married	Yes	Secondary or Diploma	Yes	Yes		Agree	Agree	Agree	Disagree	Agree	Agree	Agree	Agree	Disagree	Agree	Agree	Agree		Reject	Adopt	Adopt	Didn’t try	Adopt			Adopt		1	1	1	1	1	1	0	6	85.7143	1	4		1	0
1057		Beni suief	Upper	>=60	63	male	No	married	Yes	Illiterate	Yes	Yes		Disagree	Agree	Disagree	Disagree	Agree	Agree	Agree	Disagree	Disagree	Agree	Agree	Agree		Reject	Reject		Didn’t try	Didn’t try	Didn’t try	Adopt	Reject		1	1	0	1	1	1	0	5	71.4286	1	3		1	1
1058		Beni suief	Upper	40-	45	female	No	married	Yes	Read and write	Yes	Yes		Agree	Agree	Agree	Agree	Disagree	Disagree	Disagree	Disagree	Disagree	Disagree	Disagree	Agree		Adopt	Reject	Adopt	Adopt	Didn’t try			Adopt		0	0	0	0	1	1	0	2	28.5714	0	2		1	0
1059		Beni suief	Upper	<=19	17	female	Yes	single	No	Secondary or Diploma	No	No		Agree	Agree	Agree	Disagree	Disagree	Disagree	Disagree	Disagree	Disagree	Disagree	Disagree	Disagree		Adopt	Reject	Adopt	Adopt	Didn’t try					0	0	0	0	1	1	0	2	28.5714	0	2		1	0
1060		Beni suief	Upper	50-	50	female	No	single	No	University or more	No	Yes		Agree	Agree	Agree	Agree	Disagree	Disagree	Disagree	Disagree	Disagree	Disagree	Disagree	Disagree		Adopt	Reject	Adopt	Adopt	Didn’t try			Adopt		0	0	0	0	1	1	0	2	28.5714	0	2		1	0
1061		Beni suief	Upper	>=60	68	male	No	married	Yes	Illiterate	Yes	No		Disagree	Disagree	Disagree	Disagree	Disagree	Agree	Disagree	Disagree	Disagree	Disagree	Disagree	Disagree		Reject	Reject		Didn’t try	Didn’t try	Didn’t try	Adopt			1	1	0	1	0	1	0	4	57.1429	1	3		1	1
1062		Beni suief	Upper	20-	27	male	No	single	No	Secondary or Diploma	No	No		Disagree	Disagree	Disagree	Disagree	Disagree	Agree	Disagree	Disagree	Disagree	Disagree	Disagree	Disagree		Adopt	Reject		Adopt	Didn’t try	Didn’t try	Adopt			1	0	0	1	0	1	0	3	42.8571	0	2		1	1
1063		Beni suief	Upper	50-	55	female	No	married	Yes	Illiterate	Yes	Yes		Disagree	Agree	Agree	Agree	Agree	Agree	Agree	Agree	Agree	Disagree	Agree	Agree		Reject	Adopt	Adopt	Didn’t try	Adopt			Reject		1	1	0	1	0	0	0	3	42.8571	0	2		1	1
1064		Beni suief	Upper	<=19	16	female	Yes	single	No	Preparatory	No	No		Agree	Agree	Agree	Agree	Agree	Agree	Agree	Agree	Agree	Disagree	Agree	Agree		Reject	Adopt	Adopt	Didn’t try	Adopt					1	1	0	1	0	0	1	4	57.1429	1	3		1	1
1065		Beni suief	Upper	50-	53	male	No	married	Yes	Read and write	Yes	Yes		Agree	Agree	Agree	Disagree	Agree	Agree	Agree	Agree	Disagree	Disagree	Agree	Agree		Reject	Reject		Didn’t try	Didn’t try	Didn’t try	Adopt	Reject		1	1	1	1	1	1	0	6	85.7143	1	4		1	1
1066		Beni suief	Upper	40-	49	female	No	married	Yes	Illiterate	Yes	No		Agree	Agree	Disagree	Agree	Agree	Disagree	Agree	Agree	Disagree	Disagree	Agree	Agree		Adopt	Reject	Reject	Adopt	Didn’t try					1	1	0	1	0	0	0	3	42.8571	0	2		1	1
1067		Beni suief	Upper	<=19	18	female	Yes	single	No	Preparatory	No	No		Agree	Agree	Disagree	Disagree	Agree	Disagree	Agree	Agree	Disagree	Disagree	Agree	Agree		Adopt	Reject	Reject	Adopt	Didn’t try					1	1	0	1	0	0	0	3	42.8571	0	2		1	1
1068		Beni suief	Upper	30-	33	male	No	married	Yes	Secondary or Diploma	Yes	Yes		Disagree	Disagree	Disagree	Disagree	Agree	Agree	Agree	Agree	Disagree	Agree	Disagree	Disagree		Reject	Reject		Try	Didn’t try	Reject	Adopt	Reject		1	1	0	1	1	1	0	5	71.4286	1	3		1	1
1069		Beni suief	Upper	30-	30	female	No	married	Yes	University or more	Yes	No		Disagree	Disagree	Disagree	Disagree	Agree	Agree	Disagree	Disagree	Agree	Disagree	Disagree	Disagree		Reject	Reject	Adopt	Didn’t try	Didn’t try					1	1	1	1	0	1	0	5	71.4286	1	3		1	1
1070		Beni suief	Upper	>=60	67	male	No	married	Yes	Read and write	Yes	Yes		Agree	Agree	Agree	Agree	Agree	Disagree	Agree	Agree	Disagree	Agree	Agree	Agree		Reject	Reject		Didn’t try	Didn’t try	Didn’t try	Adopt	Reject		1	1	1	1	1	1	0	6	85.7143	1	4		0	1
1071		Beni suief	Upper	20-	26	male	No	married	Yes	Secondary or Diploma	Yes	Yes		Agree	Agree	Agree	Agree	Agree	Disagree	Agree	Agree	Disagree	Disagree	Agree	Disagree		Reject	Reject		Didn’t try	Didn’t try	Didn’t try	Adopt	Reject		1	1	0	1	1	1	0	5	71.4286	1	3		1	1
1072		Beni suief	Upper	50-	50	female	No	married	Yes	Illiterate	Yes	No		Agree	Agree	Agree	Agree	Agree	Agree	Agree	Agree	Agree	Agree	Agree	Agree		Reject	Reject	Try	Didn’t try	Didn’t try					1	1	1	1	1	1	1	7	100	1	4		0	1
1073		Beni suief	Upper	20-	26	female	No	married	Yes	Secondary or Diploma	Yes	Yes		Agree	Agree	Agree	Disagree	Agree	Agree	Agree	Agree	Agree	Disagree	Agree	Agree		Adopt	Adopt	Reject	Adopt	Adopt			Reject		1	1	1	1	0	1	1	6	85.7143	1	4		1	1
1074		Beni suief	Upper	30-	37	male	No	married	Yes	University or more	Yes	Yes		Agree	Agree	Disagree	Disagree	Disagree	Disagree	Agree	Agree	Disagree	Disagree	Agree	Disagree		Reject	Reject		Didn’t try	Didn’t try	Didn’t try	Adopt	Adopt		1	1	1	1	1	1	0	6	85.7143	1	4		1	1
1075		Beni suief	Upper	>=60	65	male	No	married	Yes	Primary	Yes	Yes		Agree	Agree	Agree	Agree	Agree	Agree	Agree	Agree	Agree	Agree	Agree	Agree		Reject	Reject		Didn’t try	Try	Try	Adopt	Adopt		1	1	1	1	1	1	0	6	85.7143	1	4		1	1
1076		Beni suief	Upper	30-	37	female	No	married	Yes	University or more	Yes	No		Agree	Disagree	Disagree	Disagree	Disagree	Disagree	Agree	Agree	Disagree	Disagree	Disagree	Disagree		Reject	Reject	Reject	Didn’t try	Didn’t try					1	1	0	1	1	1	1	6	85.7143	1	4		1	1
1077		Beni suief	Upper	50-	55	female	No	married	Yes	Illiterate	Yes	Yes		Disagree	Disagree	Disagree	Disagree	Disagree	Disagree	Disagree	Disagree	Disagree	Disagree	Disagree	Disagree		Reject	Reject	Reject	Didn’t try	Didn’t try			Reject		0	0	0	0	0	0	0	0	0	0	1		0	0
1078		Beni suief	Upper	50-	55	female	No	widdow	No	Illiterate	No	Yes		Agree	Agree	Disagree	Disagree	Agree	Agree	Agree	Disagree	Agree	Disagree	Agree	Agree		Reject	Reject	Reject	Didn’t try	Didn’t try			Reject		1	1	1	1	0	1	1	6	85.7143	1	4		1	1
1079		Beni suief	Upper	20-	27	male	No	married	Yes	Secondary or Diploma	Yes	Yes		Agree	Agree	Agree	Agree	Agree	Disagree	Agree	Agree	Disagree	Agree	Agree	Agree		Reject	Reject		Didn’t try	Try	Try	Adopt	Adopt		1	1	1	0	1	1	0	5	71.4286	1	3		1	1
1080		Beni suief	Upper	20-	25	male	No	single	No	Preparatory	No	Yes		Disagree	Disagree	Disagree	Disagree	Disagree	Disagree	Disagree	Disagree	Disagree	Disagree	Disagree	Disagree		Reject	Try		Didn’t try	Try	Try	Adopt	Reject		0	0	0	1	0	0	0	1	14.2857	0	1		1	1
1081		Beni suief	Upper	20-	25	female	No	married	Yes	Secondary or Diploma	Yes	Yes		Agree	Disagree	Disagree	Disagree	Agree	Agree	Agree	Disagree	Agree	Disagree	Agree	Disagree		Reject	Reject	Adopt	Didn’t try	Try			Adopt		1	0	1	1	0	1	1	5	71.4286	1	3		1	1
1082		Beni suief	Upper	40-	49	female	No	married	Yes	Illiterate	Yes	No		Agree	Disagree	Disagree	Disagree	Agree	Agree	Agree	Agree	Agree	Agree	Agree	Agree		Reject	Adopt	Adopt	Didn’t try	Adopt					1	1	0	1	0	0	1	4	57.1429	1	3		1	1
1083		Beni suief	Upper	30-	30	male	No	married	Yes	Secondary or Diploma	Yes	No		Agree	Disagree	Agree	Agree	Agree	Agree	Agree	Agree	Agree	Disagree	Disagree	Disagree		Reject	Reject		Didn’t try	Didn’t try	Didn’t try	Adopt			1	1	1	1	1	1	0	6	85.7143	1	4		1	1
1084		Beni suief	Upper	20-	23	female	No	single	No	Primary	No	Yes		Agree	Agree	Agree	Agree	Disagree	Disagree	Agree	Agree	Disagree	Disagree	Agree	Agree		Reject	Reject	Adopt	Didn’t try	Didn’t try			Adopt		1	0	0	0	1	1	1	4	57.1429	1	3		0	0
1085		Beni suief	Upper	20-	26	female	No	married	Yes	Secondary or Diploma	Yes	No		Agree	Disagree	Disagree	Disagree	Agree	Agree	Agree	Agree	Agree	Disagree	Disagree	Disagree		Reject	Reject	Adopt	Didn’t try	Didn’t try					1	1	1	1	1	1	1	7	100	1	4		1	1
1086		Beni suief	Upper	>=60	73	male	No	married	Yes	Illiterate	Yes	No		Disagree	Disagree	Disagree	Disagree	Disagree	Disagree	Disagree	Disagree	Disagree	Disagree	Disagree	Disagree		Reject	Reject		Didn’t try	Try	Try	Adopt			0	0	0	0	0	0	0	0	0	0	1		0	1
1087		Beni suief	Upper	30-	30	male	No	married	Yes	Secondary or Diploma	Yes	No		Disagree	Disagree	Disagree	Disagree	Disagree	Agree	Agree	Disagree	Disagree	Disagree	Disagree	Disagree		Reject	Reject		Didn’t try	Didn’t try	Didn’t try	Adopt			1	1	1	1	1	1	1	7	100	1	4		1	1
1088		Beni suief	Upper	20-	25	female	No	married	Yes	Secondary or Diploma	Yes	No		Agree	Disagree	Disagree	Disagree	Disagree	Disagree	Agree	Disagree	Disagree	Disagree	Agree	Agree		Reject	Reject	Adopt	Didn’t try	Didn’t try					1	0	0	1	1	0	1	4	57.1429	1	3		0	1
1089		Beni suief	Upper	>=60	67	female	No	married	Yes	Illiterate	Yes	No		Agree	Disagree	Disagree	Disagree	Disagree	Disagree	Disagree	Disagree	Disagree	Disagree	Disagree	Disagree		Reject	Reject	Try	Didn’t try	Didn’t try					0	0	0	0	0	0	0	0	0	0	1		0	1
1090		Beni suief	Upper	30-	34	male	No	married	Yes	Secondary or Diploma	Yes	Yes		Disagree	Disagree	Disagree	Disagree	Agree	Agree	Disagree	Disagree	Disagree	Disagree	Agree	Agree		Try	Reject		Didn’t try	Try	Try	Adopt	Reject		1	1	1	1	1	1	0	6	85.7143	1	4		1	1
1091		Beni suief	Upper	20-	23	male	No	married	Yes	Illiterate	Yes	Yes		Agree	Disagree	Agree	Disagree	Disagree	Disagree	Agree	Agree	Disagree	Disagree	Agree	Agree		Reject	Reject		Didn’t try	Try	Try	Adopt	Reject		1	1	0	0	1	1	0	4	57.1429	1	3		0	1
1092		Beni suief	Upper	50-	55	female	No	widdow	No	Read and write	No	Yes		Agree	Disagree	Agree	Disagree	Disagree	Agree	Agree	Agree	Disagree	Disagree	Disagree	Disagree		Reject	Reject	Adopt	Didn’t try	Didn’t try			Adopt		1	1	0	0	0	0	1	3	42.8571	0	2		1	0
1093		Beni suief	Upper	30-	32	female	No	married	Yes	Illiterate	Yes	Yes		Agree	Agree	Disagree	Disagree	Agree	Agree	Agree	Agree	Disagree	Disagree	Disagree	Disagree		Reject	Reject	Reject	Didn’t try	Didn’t try			Adopt		1	1	1	1	1	1	1	7	100	1	4		1	1
1094		Beni suief	Upper	20-	22	female	No	married	Yes	Illiterate	Yes	Yes		Agree	Agree	Disagree	Disagree	Disagree	Agree	Agree	Agree	Disagree	Disagree	Agree	Agree		Reject	Reject	Adopt	Didn’t try	Didn’t try			Reject		1	1	1	1	1	1	1	7	100	1	4		1	1
1095		Beni suief	Upper	40-	45	male	No	married	Yes	Secondary or Diploma	Yes	No		Agree	Disagree	Disagree	Disagree	Agree	Agree	Agree	Disagree	Disagree	Agree	Agree	Agree		Reject	Reject		Didn’t try	Didn’t try	Didn’t try	Reject			1	1	1	1	1	1	0	6	85.7143	1	4		1	1
1096		Beni suief	Upper	>=60	62	female	No	widdow	No	Read and write	No	No		Agree	Disagree	Agree	Agree	Agree	Agree	Agree	Agree	Disagree	Agree	Agree	Agree		Reject	Reject	Reject	Didn’t try	Try					1	0	1	1	1	1	0	5	71.4286	1	3		1	1
1097		Beni suief	Upper	40-	40	female	No	married	Yes	Secondary or Diploma	Yes	No		Disagree	Disagree	Disagree	Disagree	Agree	Agree	Disagree	Disagree	Disagree	Disagree	Agree	Disagree		Reject	Adopt	Reject	Didn’t try	Adopt					1	1	1	1	0	0	1	5	71.4286	1	3		1	1
1098		Beni suief	Upper	30-	35	female	No	married	Yes	Secondary or Diploma	Yes	Yes		Agree	Agree	Disagree	Disagree	Disagree	Agree	Agree	Agree	Disagree	Agree	Agree	Agree		Reject	Adopt	Reject	Didn’t try	Adopt			Reject		1	0	1	1	1	1	0	5	71.4286	1	3		1	1
1099		Beni suief	Upper	<=19	14	female	Yes	single	No	Read and write	No	No		Agree	Agree	Agree	Agree	Disagree	Agree	Agree	Agree	Disagree	Disagree	Agree	Agree		Adopt	Adopt	Reject		Adopt					1	1	0	1	0	1	0	4	57.1429	1	3		1	1
1100		Beni suief	Upper	<=19	11	female	Yes	single	No	Read and write	No	Yes		Agree	Agree	Agree	Agree	Disagree	Agree	Agree	Agree	Disagree	Disagree	Agree	Agree		Reject	Reject	Reject		Didn’t try			Adopt		1	1	0	1	0	1	0	4	57.1429	1	3		0	1
1101		Beni suief	Upper	<=19	11	female	Yes	single	No	Read and write	No	No		Agree	Agree	Agree	Agree	Disagree	Disagree	Agree	Agree	Disagree	Disagree	Agree	Disagree		Reject	Adopt	Reject		Adopt					1	1	0	1	0	1	0	4	57.1429	1	3		0	1
1102		Beni suief	Upper	30-	33	male	No	married	Yes	Read and write	Yes	Yes		Agree	Disagree	Disagree	Disagree	Disagree	Disagree	Disagree	Disagree	Disagree	Disagree	Disagree	Disagree		Reject	Reject		Didn’t try	Didn’t try	Didn’t try	Adopt	Reject		1	0	0	0	0	0	0	1	14.2857	0	1		0	1
1103		Beni suief	Upper	20-	28	female	No	married	Yes	Read and write	Yes	Yes		Agree	Disagree	Disagree	Disagree	Agree	Agree	Agree	Disagree	Disagree	Disagree	Disagree	Disagree		Adopt	Adopt	Reject	Adopt	Adopt			Reject		1	0	0	1	0	0	0	2	28.5714	0	2		1	1
1104		Beni suief	Upper	20-	24	female	No	married	Yes	Read and write	Yes	No		Agree	Disagree	Disagree	Disagree	Agree	Agree	Agree	Disagree	Disagree	Disagree	Disagree	Disagree		Reject	Adopt	Reject	Didn’t try	Adopt					1	1	0	1	0	0	0	3	42.8571	0	2		1	1
1105		Beni suief	Upper	20-	28	female	No	married	Yes	Read and write	Yes	Yes		Agree	Agree	Disagree	Disagree	Agree	Disagree	Agree	Disagree	Disagree	Disagree	Disagree	Disagree		Reject	Adopt	Reject	Didn’t try	Adopt			Adopt		1	1	0	1	0	0	0	3	42.8571	0	2		0	1
1106		Beni suief	Upper	>=60	60	male	No	married	Yes	Secondary or Diploma	Yes	Yes		Agree	Disagree	Disagree	Disagree	Disagree	Agree	Disagree	Disagree	Disagree	Disagree	Disagree	Disagree		Adopt	Adopt		Adopt	Adopt	Didn’t try	Reject	Adopt		1	1	1	1	1	1	1	7	100	1	4		1	1
1107		Beni suief	Upper	30-	30	male	No	married	Yes	University or more	Yes	Yes		Disagree	Disagree	Disagree	Disagree	Agree	Agree	Agree	Disagree	Disagree	Disagree	Disagree	Disagree		Adopt	Adopt		Adopt	Adopt	Didn’t try	Reject	Try		1	1	1	1	1	1	1	7	100	1	4		1	1
1108		Beni suief	Upper	20-	27	male	No	single	No	Secondary or Diploma	No	Yes		Disagree	Agree	Disagree	Disagree	Disagree	Agree	Disagree	Disagree	Disagree	Disagree	Disagree	Disagree		Adopt	Adopt		Adopt	Adopt	Didn’t try	Reject	Reject		1	1	1	1	1	1	1	7	100	1	4		1	1
1109		Beni suief	Upper	50-	58	female	No	married	Yes	Secondary or Diploma	Yes	Yes		Agree	Disagree	Disagree	Disagree	Agree	Agree	Disagree	Disagree	Disagree	Agree	Agree	Agree		Reject	Adopt	Reject	Didn’t try	Adopt			Reject		1	1	1	1	1	1	1	7	100	1	4		1	1
1110		Beni suief	Upper	20-	29	female	No	married	Yes	University or more	Yes	Yes		Agree	Disagree	Disagree	Disagree	Agree	Agree	Disagree	Disagree	Disagree	Disagree	Agree	Disagree		Reject	Adopt	Reject	Didn’t try	Adopt			Adopt		1	1	1	1	1	1	0	6	85.7143	1	4		1	1
1111		Beni suief	Upper	20-	26	female	No	married	Yes	University or more	Yes	Yes		Agree	Disagree	Disagree	Disagree	Agree	Agree	Disagree	Disagree	Disagree	Disagree	Agree	Disagree		Adopt	Try	Reject	Adopt	Didn’t try			Reject		1	1	1	1	1	1	0	6	85.7143	1	4		1	1
1112		Beni suief	Upper	50-	56	male	No	married	Yes	Secondary or Diploma	Yes	No		Disagree	Disagree	Disagree	Disagree	Disagree	Agree	Agree	Disagree	Agree	Disagree	Disagree	Disagree		Try	Reject		Didn’t try	Didn’t try	Didn’t try	Adopt			1	1	1	1	1	1	0	6	85.7143	1	4		1	1
1113		Beni suief	Upper	40-	45	female	No	married	Yes	Illiterate	Yes	Yes		Agree	Agree	Disagree	Disagree	Agree	Agree	Agree	Agree	Disagree	Disagree	Disagree	Disagree		Reject	Adopt	Reject	Didn’t try	Adopt			Reject		1	1	0	1	0	1	0	4	57.1429	1	3		1	1
1114		Beni suief	Upper	20-	20	female	No	single	No	University or more	No	No		Agree	Agree	Disagree	Disagree	Agree	Disagree	Disagree	Disagree	Disagree	Disagree	Disagree	Disagree		Reject	Adopt	Reject	Didn’t try	Adopt					1	1	0	1	0	1	0	4	57.1429	1	3		1	1
1115		Beni suief	Upper	20-	22	female	No	single	No	University or more	No	Yes		Disagree	Disagree	Disagree	Disagree	Disagree	Agree	Disagree	Disagree	Disagree	Disagree	Disagree	Disagree		Reject	Adopt	Reject	Didn’t try	Adopt			Adopt		1	1	1	1	0	1	0	5	71.4286	1	3		1	1
1116		Beni suief	Upper	50-	55	male	No	married	Yes	Illiterate	Yes	No		Disagree	Disagree	Disagree	Disagree	Disagree	Agree	Disagree	Disagree	Disagree	Disagree	Disagree	Disagree		Reject	Reject		Didn’t try	Didn’t try	Didn’t try	Adopt			1	1	0	1	1	1	0	5	71.4286	1	3		1	1
1117		Beni suief	Upper	<=19	18	male	Yes	single	No	Preparatory	No	No		Disagree	Disagree	Disagree	Disagree	Disagree	Agree	Disagree	Disagree	Disagree	Disagree	Disagree	Disagree		Reject	Try		Didn’t try	Didn’t try	Didn’t try	Adopt			1	1	0	1	1	1	0	5	71.4286	1	3		1	1
1118		Beni suief	Upper	40-	45	female	No	married	Yes	Illiterate	Yes	Yes		Disagree	Disagree	Disagree	Disagree	Disagree	Agree	Agree	Disagree	Disagree	Disagree	Disagree	Disagree		Adopt	Adopt	Try	Adopt	Adopt			Adopt		1	1	0	1	0	0	0	3	42.8571	0	2		1	1
1119		Beni suief	Upper	30-	30	female	No	married	Yes	Secondary or Diploma	Yes	Yes		Agree	Disagree	Disagree	Disagree	Disagree	Agree	Agree	Disagree	Disagree	Disagree	Disagree	Disagree		Adopt	Adopt	Try	Adopt	Adopt			Adopt		1	1	0	1	0	1	0	4	57.1429	1	3		1	1
1120		Beni suief	Upper	50-	50	female	No	widdow	No	Illiterate	No	Yes		Disagree	Disagree	Disagree	Disagree	Disagree	Agree	Agree	Disagree	Disagree	Disagree	Disagree	Disagree		Adopt	Adopt	Try	Adopt	Adopt			Reject		1	1	0	1	0	0	0	3	42.8571	0	2		1	1
1121		Beni suief	Upper	30-	32	male	No	married	Yes	Illiterate	Yes	Yes		Agree	Agree	Agree	Disagree	Disagree	Disagree	Agree	Agree	Disagree	Disagree	Agree	Disagree		Reject	Reject		Try	Try	Try	Try	Adopt		1	1	1	1	0	0	1	5	71.4286	1	3		0	1
1122		Beni suief	Upper	>=60	65	female	No	widdow	No	Illiterate	No	No		Agree	Agree	Agree	Disagree	Disagree	Disagree	Agree	Agree	Disagree	Disagree	Agree	Disagree		Adopt	Adopt	Try	Adopt	Adopt					1	1	1	1	0	0	1	5	71.4286	1	3		0	1
1123		Beni suief	Upper	20-	20	female	No	married	Yes	Read and write	Yes	Yes		Agree	Agree	Agree	Disagree	Disagree	Disagree	Agree	Agree	Disagree	Disagree	Agree	Disagree		Adopt	Adopt	Try	Adopt	Adopt			Reject		1	1	1	1	0	0	1	5	71.4286	1	3		0	1
1124		Beni suief	Upper	50-	59	female	No	married	Yes	Illiterate	Yes	No		Agree	Agree	Agree	Disagree	Disagree	Disagree	Agree	Agree	Disagree	Disagree	Agree	Disagree		Adopt	Adopt	Try	Adopt	Adopt					1	1	1	1	0	0	1	5	71.4286	1	3		0	1
1125		Beni suief	Upper	>=60	62	male	No	married	Yes	Read and write	Yes	Yes		Agree	Agree	Disagree	Disagree	Agree	Disagree	Agree	Agree	Disagree	Agree	Disagree	Disagree		Reject	Adopt		Didn’t try	Adopt	Didn’t try	Adopt	Adopt		1	1	0	1	0	1	0	4	57.1429	1	3		1	1
1126		Beni suief	Upper	30-	30	male	No	single	No	Secondary or Diploma	No	Yes		Disagree	Disagree	Disagree	Disagree	Disagree	Disagree	Disagree	Disagree	Disagree	Agree	Disagree	Disagree		Reject	Adopt		Didn’t try	Adopt	Didn’t try	Adopt	Adopt		1	1	1	1	0	1	0	5	71.4286	1	3		1	1
1127		Beni suief	Upper	20-	23	male	No	single	No	Secondary or Diploma	No	Yes		Disagree	Agree	Disagree	Disagree	Agree	Disagree	Disagree	Disagree	Disagree	Agree	Agree	Agree		Reject	Adopt		Didn’t try	Adopt	Didn’t try	Adopt	Adopt		1	1	1	1	0	1	0	5	71.4286	1	3		1	1
1128		Beni suief	Upper	<=19	12	male	Yes	single	No	Preparatory	No	Yes		Agree	Agree	Disagree	Disagree	Disagree	Disagree	Agree	Disagree	Disagree	Disagree	Disagree	Disagree		Reject	Adopt			Adopt	Didn’t try	Adopt	Reject		1	1	0	1	0	1	0	4	57.1429	1	3		0	1
1129		Beni suief	Upper	40-	47	female	No	married	Yes	Illiterate	Yes	Yes		Agree	Agree	Agree	Disagree	Disagree	Disagree	Agree	Agree	Disagree	Agree	Agree	Agree		Adopt	Reject	Reject	Adopt	Didn’t try			Adopt		1	1	0	1	0	1	0	4	57.1429	1	3		1	1
1130		Beni suief	Upper	20-	25	female	No	single	No	Secondary or Diploma	No	Yes		Agree	Disagree	Agree	Disagree	Disagree	Agree	Disagree	Disagree	Disagree	Disagree	Disagree	Disagree		Adopt	Reject	Reject	Adopt	Didn’t try			Reject		1	1	1	1	0	1	0	5	71.4286	1	3		1	1
1131		Beni suief	Upper	<=19	19	female	Yes	single	No	University or more	No	No		Agree	Disagree	Disagree	Disagree	Disagree	Disagree	Agree	Disagree	Disagree	Disagree	Agree	Agree		Reject	Adopt	Reject	Didn’t try	Adopt					1	1	0	1	0	1	0	4	57.1429	1	3		1	1
1132		Beni suief	Upper	30-	37	male	No	married	Yes	Secondary or Diploma	Yes	Yes		Agree	Disagree	Disagree	Disagree	Agree	Agree	Agree	Disagree	Agree	Disagree	Agree	Disagree		Reject	Reject		Try	Didn’t try	Reject	Reject	Try		1	1	1	1	0	1	1	6	85.7143	1	4		1	1
1133		Beni suief	Upper	<=19	13	male	Yes	single	No	Preparatory	No	No		Disagree	Disagree	Disagree	Disagree	Disagree	Disagree	Disagree	Disagree	Disagree	Disagree	Disagree	Disagree		Adopt	Reject			Didn’t try	Didn’t try	Adopt			0	0	0	1	0	0	0	1	14.2857	0	1		1	1
1134		Beni suief	Upper	30-	30	female	No	married	Yes	Illiterate	Yes	No		Agree	Agree	Agree	Disagree	Agree	Agree	Agree	Agree	Agree	Agree	Agree	Agree		Adopt	Reject	Reject	Adopt	Didn’t try					1	0	0	0	0	1	0	2	28.5714	0	2		1	1
1135		Beni suief	Upper	<=19	10	female	Yes	single	No	Preparatory	No	No		Disagree	Disagree	Disagree	Disagree	Disagree	Disagree	Disagree	Disagree	Disagree	Disagree	Disagree	Disagree		Adopt	Reject	Try		Try					0	0	0	0	0	0	0	0	0	0	1		0	0
1136		Beni suief	Upper	20-	26	male	No	married	Yes	Secondary or Diploma	Yes	Yes		Disagree	Agree	Agree	Disagree	Agree	Disagree	Disagree	Disagree	Disagree	Disagree	Agree	Agree		Reject	Adopt		Didn’t try	Adopt	Didn’t try	Adopt	Reject		1	1	1	1	0	1	1	6	85.7143	1	4		0	1
1137		Beni suief	Upper	20-	26	female	No	married	Yes	Secondary or Diploma	Yes	Yes		Disagree	Disagree	Disagree	Disagree	Agree	Agree	Disagree	Disagree	Disagree	Disagree	Agree	Disagree		Reject	Adopt	Reject	Didn’t try	Adopt			Adopt		1	1	1	1	1	1	0	6	85.7143	1	4		1	1
1138		Beni suief	Upper	30-	38	male	No	married	Yes	Secondary or Diploma	Yes	No		Disagree	Disagree	Disagree	Disagree	Agree	Agree	Disagree	Disagree	Disagree	Disagree	Disagree	Disagree		Reject	Reject		Didn’t try	Didn’t try	Didn’t try	Adopt			1	0	0	1	0	1	1	4	57.1429	1	3		1	1
1139		Beni suief	Upper	<=19	15	male	Yes	single	No	Preparatory	No	No		Agree	Agree	Disagree	Disagree	Disagree	Agree	Disagree	Disagree	Agree	Disagree	Disagree	Disagree		Reject	Reject		Didn’t try	Didn’t try	Didn’t try	Adopt			1	0	0	1	0	1	1	4	57.1429	1	3		1	0
1140		Beni suief	Upper	<=19	12	male	Yes	single	No	Primary	No	No		Disagree	Disagree	Disagree	Disagree	Disagree	Disagree	Disagree	Disagree	Disagree	Disagree	Disagree	Disagree		Reject	Reject			Didn’t try	Didn’t try	Adopt			0	0	0	0	0	1	0	1	14.2857	0	1		0	0
1141		Beni suief	Upper	20-	28	female	No	married	Yes	Primary	Yes	Yes		Agree	Agree	Disagree	Disagree	Agree	Disagree	Disagree	Agree	Disagree	Disagree	Agree	Agree		Adopt	Reject	Reject	Adopt	Didn’t try			Try		1	0	0	1	1	1	0	4	57.1429	1	3		1	1
1142		Beni suief	Upper	30-	33	male	No	married	Yes	Secondary or Diploma	Yes	Yes		Agree	Agree	Disagree	Disagree	Agree	Agree	Agree	Disagree	Disagree	Agree	Disagree	Agree		Reject	Reject		Didn’t try	Didn’t try	Didn’t try	Adopt	Adopt		1	1	1	1	1	1	0	6	85.7143	1	4		1	1
1143		Beni suief	Upper	20-	20	female	No	married	Yes	Secondary or Diploma	Yes	Yes		Agree	Agree	Agree	Disagree	Agree	Agree	Agree	Agree	Agree	Agree	Agree	Agree		Adopt	Reject	Reject	Adopt	Didn’t try			Adopt		1	0	1	1	1	1	0	5	71.4286	1	3		1	1
1144		Beni suief	Upper	30-	36	male	No	married	Yes	Secondary or Diploma	Yes	No		Agree	Agree	Disagree	Disagree	Agree	Disagree	Agree	Disagree	Agree	Disagree	Disagree	Disagree		Reject	Adopt		Didn’t try	Adopt	Didn’t try	Adopt			1	1	1	1	0	1	0	5	71.4286	1	3		1	1
1145		Beni suief	Upper	30-	38	male	No	married	Yes	Secondary or Diploma	Yes	Yes		Agree	Disagree	Agree	Disagree	Agree	Agree	Agree	Agree	Disagree	Disagree	Agree	Disagree		Reject	Adopt		Didn’t try	Adopt	Didn’t try	Adopt	Adopt		1	1	1	1	0	1	1	6	85.7143	1	4		0	1
1146		Beni suief	Upper	20-	28	female	No	married	Yes	Secondary or Diploma	Yes	Yes		Agree	Disagree	Agree	Disagree	Agree	Agree	Agree	Agree	Disagree	Disagree	Agree	Disagree		Reject	Adopt	Reject	Didn’t try	Adopt			Reject		1	1	1	1	0	1	1	6	85.7143	1	4		1	1
1147		Beni suief	Upper	<=19	10	female	Yes	single	No	Primary	No	No		Agree	Disagree	Agree	Disagree	Disagree	Disagree	Agree	Agree	Disagree	Disagree	Disagree	Agree		Adopt	Adopt	Reject		Adopt					1	1	1	1	0	1	0	5	71.4286	1	3		1	1
1148		Beni suief	Upper	30-	34	male	No	married	Yes	Illiterate	Yes	Yes		Agree	Agree	Agree	Disagree	Disagree	Agree	Agree	Disagree	Disagree	Disagree	Agree	Disagree		Reject	Reject		Didn’t try	Didn’t try	Didn’t try	Adopt	Adopt		1	0	1	1	1	1	1	6	85.7143	1	4		1	1
1149		Beni suief	Upper	20-	25	female	No	married	Yes	Illiterate	Yes	Yes		Disagree	Disagree	Agree	Disagree	Agree	Agree	Agree	Disagree	Disagree	Disagree	Agree	Agree		Reject	Reject	Adopt	Didn’t try	Reject			Reject		1	1	1	1	1	1	0	6	85.7143	1	4		1	0
1150		Beni suief	Upper	50-	59	female	No	widdow	No	Illiterate	No	Yes		Disagree	Disagree	Disagree	Disagree	Disagree	Disagree	Disagree	Disagree	Disagree	Disagree	Disagree	Disagree		Reject	Adopt	Reject	Didn’t try	Adopt			Adopt		0	0	0	0	0	0	0	0	0	0	1		0	0
1151		Beni suief	Upper	40-	40	male	No	married	Yes	Secondary or Diploma	Yes	No		Disagree	Disagree	Disagree	Disagree	Agree	Agree	Disagree	Disagree	Disagree	Agree	Agree	Agree		Reject	Reject		Didn’t try	Didn’t try	Didn’t try	Adopt			1	1	1	1	0	1	1	6	85.7143	1	4		1	1
1152		Beni suief	Upper	30-	36	female	No	married	Yes	Illiterate	Yes	Yes		Disagree	Disagree	Agree	Disagree	Agree	Disagree	Disagree	Disagree	Disagree	Agree	Agree	Disagree		Reject	Reject	Reject	Didn’t try	Try			Adopt		1	1	0	1	1	0	0	4	57.1429	1	3		1	1
1153		Beni suief	Upper	<=19	16	male	Yes	single	No	Preparatory	No	Yes		Agree	Agree	Agree	Disagree	Disagree	Agree	Disagree	Agree	Disagree	Disagree	Disagree	Agree		Reject	Reject		Didn’t try	Didn’t try	Didn’t try	Didn’t try	Adopt		0	1	0	1	1	1	0	4	57.1429	1	3		0	1
1154		Beni suief	Upper	<=19	15	female	Yes	single	No	Preparatory	No	Yes		Agree	Disagree	Agree	Disagree	Agree	Agree	Agree	Agree	Disagree	Disagree	Disagree	Disagree		Reject	Reject	Reject	Didn’t try	Didn’t try			Adopt		1	1	0	0	1	1	0	4	57.1429	1	3		0	1
1155		Beni suief	Upper	<=19	13	female	Yes	single	No	Preparatory	No	Yes		Agree	Disagree	Agree	Disagree	Agree	Agree	Agree	Agree	Disagree	Disagree	Disagree	Disagree		Adopt	Adopt	Reject		Adopt			Adopt		1	1	0	0	1	1	0	4	57.1429	1	3		0	1
1156		Beni suief	Upper	<=19	11	female	Yes	single	No	Primary	No	Yes		Agree	Disagree	Agree	Disagree	Agree	Agree	Agree	Agree	Disagree	Disagree	Disagree	Disagree		Adopt	Adopt	Reject		Adopt			Adopt		1	1	0	0	1	0	0	3	42.8571	0	2		0	1
1157		Beni suief	Upper	20-	22	male	No	single	No	Secondary or Diploma	No	No		Disagree	Disagree	Disagree	Disagree	Agree	Disagree	Disagree	Disagree	Disagree	Disagree	Disagree	Disagree		Reject	Reject		Didn’t try	Didn’t try	Didn’t try	Adopt			1	1	1	1	1	1	0	6	85.7143	1	4		1	1
1158		Beni suief	Upper	40-	42	female	No	married	Yes	Secondary or Diploma	Yes	Yes		Disagree	Agree	Disagree	Disagree	Agree	Agree	Disagree	Disagree	Disagree	Disagree	Disagree	Disagree		Reject	Reject	Reject	Didn’t try	Didn’t try			Reject		1	1	0	1	1	1	1	6	85.7143	1	4		1	1
1159		Beni suief	Upper	<=19	12	female	Yes	single	No	Preparatory	No	No		Agree	Agree	Agree	Disagree	Agree	Disagree	Disagree	Disagree	Disagree	Disagree	Disagree	Disagree		Reject	Reject	Reject		Didn’t try					1	0	0	1	1	1	0	4	57.1429	1	3		1	1
1160		Beni suief	Upper	50-	50	male	No	married	Yes	Read and write	Yes	Yes		Agree	Agree	Agree	Disagree	Disagree	Agree	Agree	Agree	Disagree	Agree	Disagree	Agree		Reject	Reject		Try	Didn’t try	Reject	Adopt	Adopt		1	1	1	1	1	1	0	6	85.7143	1	4		1	1
1161		Beni suief	Upper	<=19	16	male	Yes	single	No	Secondary or Diploma	No	Yes		Agree	Agree	Disagree	Disagree	Agree	Agree	Agree	Agree	Disagree	Agree	Disagree	Agree		Reject	Reject		Try	Didn’t try	Reject	Adopt	Adopt		1	1	1	1	1	1	0	6	85.7143	1	4		1	1
1162		Beni suief	Upper	<=19	18	female	Yes	single	No	Secondary or Diploma	No	Yes		Agree	Disagree	Disagree	Disagree	Disagree	Agree	Agree	Disagree	Disagree	Disagree	Disagree	Disagree		Reject	Reject	Reject	Didn’t try	Try			Adopt		1	1	0	1	0	0	0	3	42.8571	0	2		1	1
1163		Beni suief	Upper	<=19	13	female	Yes	single	No	Preparatory	No	No		Disagree	Disagree	Disagree	Disagree	Disagree	Disagree	Disagree	Disagree	Disagree	Disagree	Disagree	Disagree		Reject	Reject	Reject		Try					1	0	0	0	0	0	0	1	14.2857	0	1		0	0
1164		Beni suief	Upper	30-	38	female	No	married	Yes	Illiterate	Yes	Yes		Agree	Agree	Agree	Agree	Agree	Disagree	Agree	Agree	Disagree	Disagree	Agree	Agree		Adopt	Reject	Reject	Adopt	Try			Adopt		1	1	0	0	1	1	0	4	57.1429	1	3		1	1
1165		Beni suief	Upper	30-	37	female	No	married	Yes	Illiterate	Yes	Yes		Agree	Agree	Agree	Disagree	Agree	Agree	Agree	Agree	Disagree	Agree	Agree	Agree		Reject	Reject	Reject	Didn’t try	Didn’t try			Reject		1	1	0	1	1	1	0	5	71.4286	1	3		1	1
1166		Beni suief	Upper	<=19	16	female	Yes	single	No	Preparatory	No	No		Agree	Disagree	Agree	Disagree	Disagree	Agree	Agree	Disagree	Disagree	Disagree	Disagree	Disagree		Reject	Reject	Reject	Didn’t try	Didn’t try					1	1	0	1	1	1	0	5	71.4286	1	3		1	1
1167		Beni suief	Upper	<=19	14	female	Yes	single	No	Preparatory	No	No		Agree	Disagree	Agree	Disagree	Disagree	Agree	Agree	Disagree	Disagree	Disagree	Disagree	Disagree		Reject	Reject	Reject		Didn’t try					1	1	0	1	1	1	0	5	71.4286	1	3		1	1
1168		Beni suief	Upper	<=19	12	male	Yes	single	No	Preparatory	No	No		Agree	Disagree	Agree	Disagree	Disagree	Agree	Agree	Disagree	Disagree	Disagree	Disagree	Disagree		Reject	Reject			Didn’t try	Didn’t try	Didn’t try			1	1	0	1	1	1	0	5	71.4286	1	3		1	1
1169		Beni suief	Upper	>=60	63	male	No	married	Yes	Illiterate	Yes	Yes		Disagree	Disagree	Disagree	Disagree	Disagree	Agree	Agree	Disagree	Disagree	Disagree	Disagree	Disagree		Reject	Reject		Didn’t try	Didn’t try	Didn’t try	Adopt	Adopt		0	0	0	0	0	0	0	0	0	0	1		0	0
1170		Beni suief	Upper	30-	31	male	No	married	Yes	Illiterate	Yes	Yes		Agree	Disagree	Disagree	Disagree	Agree	Agree	Disagree	Disagree	Disagree	Disagree	Disagree	Disagree		Reject	Reject		Didn’t try	Didn’t try	Didn’t try	Adopt	Reject		1	1	0	1	0	0	0	3	42.8571	0	2		1	1
1171		Beni suief	Upper	20-	20	male	No	single	No	Illiterate	No	Yes		Agree	Disagree	Disagree	Disagree	Agree	Agree	Disagree	Agree	Disagree	Disagree	Disagree	Disagree		Reject	Reject		Didn’t try	Didn’t try	Didn’t try	Adopt	Reject		1	1	0	1	0	0	0	3	42.8571	0	2		1	1
1172		Beni suief	Upper	50-	55	female	No	married	Yes	Illiterate	Yes	No		Disagree	Disagree	Agree	Disagree	Disagree	Disagree	Disagree	Disagree	Disagree	Disagree	Disagree	Disagree		Reject	Reject	Reject	Didn’t try	Didn’t try					0	0	0	1	1	1	1	4	57.1429	1	3		0	1
1173		Beni suief	Upper	<=19	17	female	Yes	married	Yes	Illiterate	Yes	No		Disagree	Disagree	Agree	Disagree	Disagree	Agree	Disagree	Disagree	Disagree	Disagree	Agree	Agree		Reject	Reject	Reject	Didn’t try	Didn’t try					1	0	0	1	1	1	1	5	71.4286	1	3		1	1
1174		Beni suief	Upper	40-	42	male	No	married	Yes	Illiterate	Yes	Yes		Agree	Agree	Disagree	Disagree	Agree	Disagree	Agree	Agree	Disagree	Agree	Agree	Agree		Reject	Adopt		Didn’t try	Adopt	Try	Adopt	Adopt		1	1	1	1	1	1	0	6	85.7143	1	4		1	1
1175		Beni suief	Upper	30-	32	male	No	married	Yes	Illiterate	Yes	No		Agree	Agree	Disagree	Disagree	Agree	Disagree	Agree	Agree	Disagree	Agree	Agree	Agree		Reject	Adopt		Didn’t try	Adopt	Try	Adopt			1	1	1	1	1	1	0	6	85.7143	1	4		1	1
1176		Beni suief	Upper	>=60	65	female	No	married	Yes	Illiterate	Yes	No		Agree	Disagree	Agree	Disagree	Agree	Agree	Agree	Agree	Disagree	Agree	Agree	Agree		Adopt	Adopt	Adopt	Adopt	Adopt					1	1	0	1	1	1	0	5	71.4286	1	3		0	1
1177		Beni suief	Upper	30-	32	female	No	married	Yes	Illiterate	Yes	No		Agree	Disagree	Agree	Disagree	Agree	Agree	Agree	Agree	Disagree	Agree	Agree	Agree		Adopt	Adopt	Adopt	Adopt	Adopt					1	1	0	1	1	1	0	5	71.4286	1	3		1	1
1178		Beni suief	Upper	<=19	19	female	Yes	married	Yes	Illiterate	Yes	No		Agree	Disagree	Agree	Disagree	Agree	Agree	Agree	Agree	Disagree	Agree	Agree	Agree		Adopt	Adopt	Adopt	Adopt	Adopt					1	1	0	1	1	1	0	5	71.4286	1	3		1	1
1179		Beni suief	Upper	30-	30	female	No	married	Yes	Illiterate	Yes	Yes		Agree	Disagree	Agree	Disagree	Agree	Agree	Agree	Agree	Disagree	Agree	Agree	Agree		Adopt	Adopt	Adopt	Adopt	Adopt			Adopt		1	1	0	1	1	1	0	5	71.4286	1	3		1	1
1180		Beni suief	Upper	20-	22	female	No	single	No	Primary	No	No		Agree	Disagree	Agree	Disagree	Agree	Agree	Agree	Agree	Disagree	Disagree	Disagree	Disagree		Adopt	Adopt	Adopt	Adopt	Adopt					1	1	0	1	1	1	0	5	71.4286	1	3		1	1
1181		Beni suief	Upper	30-	39	male	No	married	Yes	University or more	Yes	No		Disagree	Disagree	Disagree	Disagree	Disagree	Agree	Disagree	Disagree	Disagree	Disagree	Disagree	Disagree		Reject	Reject		Didn’t try	Didn’t try	Didn’t try	Adopt			1	0	0	1	0	1	0	3	42.8571	0	2		1	1
1182		Beni suief	Upper	>=60	65	female	No	widdow	No	Illiterate	No	Yes		Agree	Agree	Agree	Agree	Agree	Agree	Agree	Agree	Agree	Disagree	Disagree	Disagree		Reject	Adopt	Reject	Didn’t try	Adopt			Adopt		1	1	1	1	1	1	0	6	85.7143	1	4		1	1
1183		Beni suief	Upper	20-	28	female	No	married	Yes	Secondary or Diploma	Yes	Yes		Agree	Agree	Agree	Disagree	Agree	Agree	Agree	Agree	Agree	Disagree	Agree	Agree		Reject	Reject	Reject	Didn’t try	Didn’t try			Reject		1	1	1	1	1	1	0	6	85.7143	1	4		1	1
1184		Beni suief	Upper	30-	35	female	No	married	Yes	Illiterate	Yes	Yes		Agree	Agree	Agree	Disagree	Agree	Agree	Agree	Agree	Agree	Disagree	Disagree	Agree		Reject	Reject	Reject	Didn’t try	Didn’t try			Reject		1	1	1	1	1	1	0	6	85.7143	1	4		1	1
1185		Beni suief	Upper	30-	34	male	No	married	Yes	Secondary or Diploma	Yes	No		Agree	Agree	Agree	Agree	Agree	Disagree	Agree	Disagree	Disagree	Disagree	Disagree	Disagree		Reject	Reject		Didn’t try	Reject	Didn’t try	Adopt			1	0	0	1	1	1	0	4	57.1429	1	3		0	1
1186		Beni suief	Upper	>=60	70	male	No	married	Yes	Illiterate	Yes	No		Agree	Disagree	Agree	Agree	Agree	Disagree	Agree	Disagree	Disagree	Disagree	Disagree	Disagree		Reject	Reject		Didn’t try	Reject	Didn’t try	Adopt			1	0	0	1	1	1	0	4	57.1429	1	3		0	1
1187		Beni suief	Upper	20-	22	male	No	single	No	University or more	No	Yes		Agree	Disagree	Agree	Disagree	Agree	Disagree	Agree	Disagree	Disagree	Disagree	Agree	Agree		Reject	Reject		Didn’t try	Reject	Didn’t try	Adopt	Adopt		1	0	0	1	1	1	0	4	57.1429	1	3		1	1
1188		Beni suief	Upper	20-	24	female	No	married	Yes	Secondary or Diploma	Yes	Yes		Agree	Disagree	Disagree	Disagree	Agree	Agree	Agree	Disagree	Disagree	Disagree	Agree	Disagree		Reject	Reject	Reject	Didn’t try	Didn’t try			Adopt		1	1	1	1	1	1	0	6	85.7143	1	4		1	1
1189		Beni suief	Upper	20-	23	female	No	married	Yes	Secondary or Diploma	Yes	Yes		Agree	Disagree	Disagree	Disagree	Agree	Agree	Agree	Disagree	Disagree	Disagree	Agree	Disagree		Reject	Reject	Reject	Didn’t try	Didn’t try			Adopt		1	1	1	1	1	1	0	6	85.7143	1	4		1	1
1190		Beni suief	Upper	30-	39	male	No	married	Yes	Secondary or Diploma	Yes	No		Agree	Agree	Agree	Disagree	Agree	Disagree	Agree	Disagree	Agree	Disagree	Agree	Agree		Adopt	Adopt		Adopt	Adopt	Didn’t try	Adopt			1	1	1	1	1	1	0	6	85.7143	1	4		1	1
1191		Beni suief	Upper	20-	27	female	No	married	Yes	Read and write	Yes	No		Agree	Agree	Agree	Agree	Disagree	Agree	Agree	Agree	Disagree	Disagree	Agree	Agree		Reject	Reject	Adopt	Didn’t try	Try					1	1	1	1	1	1	0	6	85.7143	1	4		1	1
1192		Beni suief	Upper	30-	30	female	No	married	Yes	Illiterate	Yes	Yes		Agree	Agree	Agree	Agree	Disagree	Agree	Agree	Agree	Agree	Disagree	Agree	Agree		Reject	Reject	Adopt	Didn’t try	Try			Adopt		1	1	1	1	1	1	0	6	85.7143	1	4		1	1
1193		Beni suief	Upper	<=19	13	male	Yes	single	No	Preparatory	No	No		Agree	Disagree	Disagree	Agree	Agree	Agree	Agree	Agree	Agree	Disagree	Disagree	Disagree		Reject	Reject			Reject	Didn’t try	Didn’t try			1	0	0	1	1	1	0	4	57.1429	1	3		0	1
1194		Beni suief	Upper	<=19	10	female	Yes	single	No	Primary	No	Yes		Agree	Agree	Agree	Agree	Agree	Agree	Agree	Agree	Disagree	Disagree	Agree	Agree		Reject	Adopt	Adopt		Adopt			Adopt		1	1	1	1	1	1	0	6	85.7143	1	4		1	1
1195		Beni suief	Upper	40-	48	male	No	married	Yes	Secondary or Diploma	Yes	No		Agree	Disagree	Agree	Disagree	Agree	Agree	Agree	Disagree	Disagree	Agree	Disagree	Agree		Reject	Reject		Didn’t try	Try	Try	Adopt			1	1	1	0	1	1	1	6	85.7143	1	4		1	0
1196		Beni suief	Upper	30-	36	female	No	married	Yes	Read and write	Yes	Yes		Agree	Disagree	Disagree	Disagree	Disagree	Agree	Agree	Disagree	Agree	Disagree	Disagree	Disagree		Adopt	Adopt	Reject	Adopt	Adopt			Reject		1	0	1	1	1	1	0	5	71.4286	1	3		1	1
1197		Beni suief	Upper	<=19	15	female	Yes	single	No	Preparatory	No	Yes		Agree	Disagree	Disagree	Disagree	Agree	Agree	Agree	Disagree	Agree	Disagree	Disagree	Disagree		Adopt	Adopt	Reject	Adopt	Adopt			Reject		1	0	1	1	0	1	0	4	57.1429	1	3		1	1
1198		Beni suief	Upper	<=19	12	female	Yes	single	No	Primary	No	Yes		Agree	Agree	Disagree	Disagree	Disagree	Disagree	Agree	Disagree	Agree	Disagree	Agree	Disagree		Reject	Adopt	Reject		Adopt			Adopt		0	1	0	1	1	0	0	3	42.8571	0	2		1	1
1199		Beni suief	Upper	<=19	10	male	Yes	single	No	Primary	No	No		Disagree	Disagree	Agree	Agree	Disagree	Disagree	Agree	Disagree	Disagree	Disagree	Agree	Agree		Adopt	Adopt			Adopt	Didn’t try	Try			0	0	0	0	0	0	0	0	0	0	1		1	1
1200		Beni suief	Upper	40-	45	male	No	married	Yes	Illiterate	Yes	Yes		Agree	Disagree	Agree	Disagree	Agree	Disagree	Agree	Agree	Disagree	Disagree	Agree	Agree		Reject	Reject		Didn’t try	Try	Try	Adopt	Adopt		1	1	1	1	1	1	0	6	85.7143	1	4		1	1
1201		Beni suief	Upper	30-	38	male	No	single	No	Illiterate	No	Yes		Agree	Disagree	Agree	Disagree	Agree	Disagree	Agree	Disagree	Disagree	Agree	Agree	Agree		Reject	Reject		Didn’t try	Try	Try	Adopt	Reject		1	1	1	1	1	1	0	6	85.7143	1	4		1	1
1202		Beni suief	Upper	40-	44	male	No	single	No	Illiterate	No	Yes		Agree	Agree	Agree	Disagree	Agree	Disagree	Agree	Disagree	Disagree	Agree	Agree	Agree		Reject	Reject		Didn’t try	Try	Try	Adopt	Reject		1	1	1	1	1	1	0	6	85.7143	1	4		1	1
1203		Beni suief	Upper	30-	35	male	No	single	No	Illiterate	No	Yes		Agree	Disagree	Agree	Disagree	Agree	Disagree	Agree	Disagree	Disagree	Disagree	Agree	Agree		Reject	Reject		Didn’t try	Try	Try	Adopt	Reject		1	1	1	1	1	1	0	6	85.7143	1	4		1	1
1204		Beni suief	Upper	40-	46	female	No	married	Yes	Illiterate	Yes	Yes		Agree	Agree	Agree	Agree	Agree	Agree	Agree	Agree	Disagree	Disagree	Agree	Agree		Reject	Reject	Reject	Didn’t try	Didn’t try			Reject		1	1	1	1	1	1	0	6	85.7143	1	4		1	1
1205		Beni suief	Upper	30-	34	female	No	married	Yes	Illiterate	Yes	No		Agree	Agree	Agree	Agree	Agree	Agree	Agree	Agree	Disagree	Disagree	Agree	Agree		Reject	Reject	Reject	Didn’t try	Didn’t try					1	1	1	1	1	1	0	6	85.7143	1	4		1	1
1206		Beni suief	Upper	<=19	18	male	Yes	single	No	Secondary or Diploma	No	No		Agree	Disagree	Agree	Disagree	Agree	Disagree	Agree	Agree	Disagree	Disagree	Agree	Agree		Reject	Reject		Didn’t try	Try	Try	Adopt			1	1	1	1	1	1	0	6	85.7143	1	4		0	1
1207		Beni suief	Upper	<=19	16	male	Yes	single	No	Primary	No	No		Agree	Disagree	Agree	Disagree	Agree	Disagree	Agree	Agree	Disagree	Disagree	Agree	Agree		Reject	Reject		Didn’t try	Try	Try	Adopt			1	1	1	1	1	1	0	6	85.7143	1	4		1	1
1208		Beni suief	Upper	30-	33	male	No	married	Yes	Secondary or Diploma	Yes	No		Agree	Agree	Disagree	Disagree	Disagree	Agree	Agree	Disagree	Disagree	Disagree	Disagree	Disagree		Reject	Adopt		Didn’t try	Adopt	Didn’t try	Adopt			1	1	1	1	1	1	0	6	85.7143	1	4		1	1
1209		Beni suief	Upper	20-	28	male	No	married	Yes	Secondary or Diploma	Yes	Yes		Agree	Agree	Disagree	Disagree	Disagree	Agree	Agree	Disagree	Disagree	Agree	Disagree	Disagree		Reject	Reject		Didn’t try	Didn’t try	Didn’t try	Adopt	Adopt		1	1	1	1	1	1	0	6	85.7143	1	4		1	1
1210		Beni suief	Upper	20-	26	female	No	married	Yes	University or more	Yes	No		Agree	Disagree	Disagree	Disagree	Agree	Agree	Agree	Disagree	Disagree	Disagree	Agree	Disagree		Adopt	Adopt	Adopt	Adopt	Adopt					1	1	1	1	0	1	0	5	71.4286	1	3		1	1
1211		Beni suief	Upper	20-	26	female	No	married	Yes	University or more	Yes	Yes		Agree	Disagree	Agree	Disagree	Agree	Agree	Agree	Disagree	Disagree	Agree	Agree	Disagree		Reject	Reject	Adopt	Didn’t try	Didn’t try			Reject		1	1	1	1	0	1	0	5	71.4286	1	3		1	1
1212		Beni suief	Upper	30-	31	male	No	single	No	Illiterate	No	Yes		Agree	Agree	Disagree	Disagree	Disagree	Agree	Agree	Disagree	Disagree	Disagree	Disagree	Disagree		Reject	Adopt		Didn’t try	Adopt	Didn’t try	Adopt	Adopt		1	1	1	1	1	1	0	6	85.7143	1	4		1	1
1213		Beni suief	Upper	50-	53	male	No	married	Yes	Secondary or Diploma	Yes	Yes		Disagree	Disagree	Disagree	Disagree	Agree	Disagree	Disagree	Disagree	Disagree	Agree	Disagree	Disagree		Reject	Reject		Didn’t try	Didn’t try	Didn’t try	Adopt	Adopt		0	0	1	1	0	1	0	3	42.8571	0	2		1	1
1214		Beni suief	Upper	40-	47	female	No	married	Yes	Preparatory	Yes	Yes		Agree	Disagree	Agree	Agree	Disagree	Agree	Agree	Disagree	Agree	Agree	Disagree	Agree		Reject	Adopt	Reject	Didn’t try	Adopt			Reject		1	1	0	1	1	1	0	5	71.4286	1	3		1	1
1215		Beni suief	Upper	20-	23	female	No	married	Yes	University or more	Yes	No		Agree	Disagree	Disagree	Disagree	Agree	Agree	Agree	Disagree	Disagree	Agree	Disagree	Agree		Reject	Adopt	Reject	Didn’t try	Adopt					1	1	1	1	1	1	0	6	85.7143	1	4		1	1
1216		Beni suief	Upper	50-	55	female	No	married	Yes	Illiterate	Yes	Yes		Agree	Agree	Disagree	Disagree	Disagree	Disagree	Agree	Disagree	Agree	Agree	Disagree	Agree		Reject	Adopt	Adopt	Didn’t try	Adopt			Adopt		1	1	1	1	1	1	1	7	100	1	4		1	1
1217		Beni suief	Upper	30-	30	female	No	married	Yes	Read and write	Yes	Yes		Agree	Disagree	Disagree	Disagree	Disagree	Agree	Agree	Disagree	Agree	Disagree	Disagree	Disagree		Reject	Adopt	Reject	Didn’t try	Adopt			Adopt		1	1	0	1	1	0	0	4	57.1429	1	3		0	1
1218		Beni suief	Upper	20-	24	female	No	married	Yes	Illiterate	Yes	Yes		Agree	Agree	Agree	Agree	Agree	Disagree	Agree	Disagree	Agree	Agree	Disagree	Disagree		Adopt	Adopt	Reject	Adopt	Adopt			Adopt		1	1	1	1	1	0	0	5	71.4286	1	3		0	1
1219		Beni suief	Upper	<=19	10	female	Yes	single	No	Primary	No	No		Agree	Agree	Agree	Agree	Disagree	Agree	Agree	Agree	Disagree	Disagree	Disagree	Disagree		Reject	Adopt	Reject		Adopt					1	1	1	1	1	1	0	6	85.7143	1	4		1	1
1220		Beni suief	Upper	20-	23	male	No	single	No	Secondary or Diploma	No	No		Agree	Disagree	Disagree	Disagree	Agree	Agree	Agree	Disagree	Disagree	Agree	Agree	Agree		Adopt	Adopt		Adopt	Adopt	Didn’t try	Adopt			1	1	1	1	0	1	0	5	71.4286	1	3		1	1
1221		Beni suief	Upper	30-	35	male	No	married	Yes	University or more	Yes	Yes		Disagree	Disagree	Disagree	Disagree	Agree	Agree	Disagree	Disagree	Disagree	Disagree	Disagree	Disagree		Reject	Reject		Didn’t try	Didn’t try	Didn’t try	Adopt	Reject		1	0	1	1	1	1	0	5	71.4286	1	3		1	1
1222		Beni suief	Upper	30-	34	female	No	married	Yes	University or more	Yes	Yes		Agree	Disagree	Disagree	Disagree	Disagree	Agree	Agree	Disagree	Disagree	Disagree	Agree	Disagree		Reject	Adopt	Reject	Didn’t try	Adopt			Adopt		1	1	1	1	1	0	0	5	71.4286	1	3		1	1
1223		Beni suief	Upper	<=19	13	female	Yes	single	No	Preparatory	No	No		Disagree	Disagree	Disagree	Disagree	Disagree	Disagree	Disagree	Disagree	Disagree	Disagree	Disagree	Disagree		Try	Reject	Try		Didn’t try					0	0	0	1	0	1	1	3	42.8571	0	2		0	1
1224		Beni suief	Upper	<=19	11	female	Yes	single	No	Preparatory	No	Yes		Disagree	Disagree	Disagree	Disagree	Disagree	Disagree	Disagree	Disagree	Disagree	Disagree	Disagree	Disagree		Adopt	Reject	Try		Didn’t try			Reject		0	0	0	0	0	0	0	0	0	0	1		0	1
1225		Beni suief	Upper	40-	40	male	No	married	Yes	Illiterate	Yes	Yes		Agree	Disagree	Disagree	Disagree	Agree	Agree	Disagree	Disagree	Disagree	Disagree	Disagree	Disagree		Reject	Reject		Didn’t try	Didn’t try	Didn’t try	Adopt	Adopt		1	1	1	1	1	1	0	6	85.7143	1	4		1	1
1226		Beni suief	Upper	>=60	60	female	No	widdow	No	Illiterate	No	Yes		Agree	Agree	Disagree	Agree	Disagree	Disagree	Agree	Agree	Agree	Agree	Agree	Disagree		Adopt	Reject	Try	Adopt	Try			Adopt		1	1	0	0	1	1	0	4	57.1429	1	3		1	1
1227		Beni suief	Upper	20-	27	female	No	married	Yes	Illiterate	Yes	No		Disagree	Disagree	Disagree	Disagree	Disagree	Agree	Agree	Agree	Agree	Disagree	Disagree	Disagree		Reject	Adopt	Reject	Didn’t try	Adopt					0	0	0	1	0	0	0	1	14.2857	0	1		0	1
1228		Beni suief	Upper	<=19	10	female	Yes	single	No	Primary	No	No		Disagree	Disagree	Disagree	Disagree	Disagree	Disagree	Disagree	Disagree	Disagree	Disagree	Disagree	Disagree		Adopt	Reject	Reject		Try					0	0	0	0	0	0	0	0	0	0	1		0	0
1229		Beni suief	Upper	30-	38	male	No	married	Yes	Preparatory	Yes	Yes		Agree	Disagree	Disagree	Disagree	Disagree	Agree	Agree	Agree	Disagree	Disagree	Disagree	Disagree		Reject	Reject		Reject	Didn’t try	Didn’t try	Reject	Reject		1	0	1	1	0	0	1	4	57.1429	1	3		1	1
1230		Beni suief	Upper	30-	35	female	No	married	Yes	Illiterate	Yes	Yes		Agree	Disagree	Agree	Agree	Disagree	Agree	Agree	Agree	Disagree	Disagree	Disagree	Disagree		Adopt	Reject	Try	Adopt	Try			Reject		1	0	0	1	0	1	1	4	57.1429	1	3		0	1
1231		Beni suief	Upper	<=19	15	female	Yes	single	No	Preparatory	No	Yes		Agree	Agree	Disagree	Disagree	Agree	Disagree	Disagree	Disagree	Disagree	Disagree	Disagree	Disagree		Adopt	Reject	Reject	Adopt	Try			Adopt		1	1	0	0	0	0	0	2	28.5714	0	2		0	1
1232		Beni suief	Upper	30-	37	female	No	married	Yes	Illiterate	Yes	Yes		Disagree	Agree	Disagree	Disagree	Disagree	Agree	Agree	Disagree	Disagree	Disagree	Disagree	Disagree		Reject	Reject	Reject	Didn’t try	Try			Adopt		1	1	0	1	0	1	0	4	57.1429	1	3		1	1
1233		Beni suief	Upper	>=60	65	male	No	married	Yes	Read and write	Yes	Yes		Disagree	Disagree	Disagree	Disagree	Disagree	Agree	Agree	Disagree	Disagree	Agree	Agree	Disagree		Reject	Reject		Didn’t try	Try	Try	Reject	Try		1	1	1	1	1	1	0	6	85.7143	1	4		1	1
1234		Beni suief	Upper	40-	41	female	No	married	Yes	Read and write	Yes	Yes		Disagree	Disagree	Disagree	Disagree	Disagree	Agree	Disagree	Disagree	Agree	Disagree	Disagree	Disagree		Reject	Adopt	Reject	Didn’t try	Adopt			Adopt		1	0	1	1	1	1	0	5	71.4286	1	3		1	1
1235		Beni suief	Upper	20-	25	female	No	single	No	Primary	No	Yes		Agree	Disagree	Agree	Disagree	Agree	Agree	Agree	Disagree	Disagree	Agree	Agree	Agree		Reject	Adopt	Reject	Didn’t try	Adopt			Try		1	1	0	1	1	1	0	5	71.4286	1	3		0	1
1236		Beni suief	Upper	<=19	13	female	Yes	married	Yes	Preparatory	Yes	No		Agree	Disagree	Disagree	Disagree	Disagree	Disagree	Disagree	Disagree	Disagree	Disagree	Disagree	Disagree		Reject	Reject	Reject		Didn’t try					0	0	0	0	0	0	0	0	0	0	1		1	0
1237		Beni suief	Upper	50-	53	male	No	married	Yes	Illiterate	Yes	Yes		Disagree	Disagree	Disagree	Disagree	Disagree	Disagree	Disagree	Disagree	Disagree	Disagree	Disagree	Disagree		Reject	Reject		Didn’t try	Didn’t try	Didn’t try	Adopt	Adopt		0	0	0	1	0	0	0	1	14.2857	0	1		1	1
1238		Beni suief	Upper	50-	50	female	No	married	Yes	Illiterate	Yes	Yes		Disagree	Disagree	Disagree	Disagree	Disagree	Disagree	Disagree	Disagree	Disagree	Disagree	Disagree	Disagree		Reject	Reject	Reject	Didn’t try	Try			Reject		0	0	0	1	0	0	0	1	14.2857	0	1		0	1
1239		Beni suief	Upper	20-	20	female	No	married	Yes	Read and write	Yes	Yes		Disagree	Disagree	Disagree	Disagree	Disagree	Disagree	Disagree	Disagree	Disagree	Disagree	Disagree	Disagree		Reject	Reject	Reject	Didn’t try	Try			Reject		0	0	0	1	0	0	0	1	14.2857	0	1		1	1
1240		Beni suief	Upper	<=19	19	male	Yes	single	No	Illiterate	No	No		Disagree	Disagree	Disagree	Disagree	Disagree	Disagree	Disagree	Disagree	Disagree	Disagree	Disagree	Disagree		Adopt	Adopt		Adopt	Adopt	Didn’t try	Adopt			0	0	0	1	0	0	0	1	14.2857	0	1		1	1
1241		Beni suief	Upper	<=19	14	male	Yes	single	No	Illiterate	No	Yes		Disagree	Disagree	Disagree	Disagree	Disagree	Disagree	Disagree	Disagree	Disagree	Disagree	Disagree	Disagree		Adopt	Adopt			Adopt	Didn’t try	Adopt	Reject		0	0	0	1	0	0	0	1	14.2857	0	1		1	1
1242		Beni suief	Upper	20-	27	female	No	Divorced	No	Illiterate	No	No		Disagree	Disagree	Disagree	Disagree	Disagree	Disagree	Disagree	Disagree	Disagree	Disagree	Disagree	Disagree		Reject	Reject	Reject	Didn’t try	Try					0	0	0	1	0	0	0	1	14.2857	0	1		1	1
1243		Beni suief	Upper	20-	24	male	No	single	No	Secondary or Diploma	No	Yes		Disagree	Disagree	Disagree	Disagree	Disagree	Disagree	Disagree	Disagree	Disagree	Disagree	Disagree	Disagree		Reject	Reject		Didn’t try	Try	Try	Adopt	Adopt		1	1	0	0	0	0	0	2	28.5714	0	2		1	1
1244		Beni suief	Upper	30-	33	male	No	married	Yes	Read and write	Yes	Yes		Agree	Agree	Disagree	Disagree	Disagree	Disagree	Disagree	Agree	Agree	Disagree	Disagree	Disagree		Reject	Adopt		Reject	Adopt	Didn’t try	Reject	Try		0	0	0	0	1	1	0	2	28.5714	0	2		1	1
1245		Beni suief	Upper	20-	22	female	No	married	Yes	Read and write	Yes	Yes		Disagree	Disagree	Disagree	Disagree	Agree	Agree	Disagree	Disagree	Disagree	Agree	Agree	Agree		Reject	Reject	Reject	Didn’t try	Didn’t try			Reject		1	1	1	1	1	1	1	7	100	1	4		1	1
1246		Beni suief	Upper	20-	24	female	No	married	Yes	University or more	Yes	No		Agree	Agree	Disagree	Disagree	Disagree	Disagree	Disagree	Disagree	Disagree	Disagree	Disagree	Disagree		Reject	Reject	Reject	Didn’t try	Didn’t try					0	0	0	0	1	1	0	2	28.5714	0	2		0	1
1247		Beni suief	Upper	20-	23	male	No	single	No	Secondary or Diploma	No	Yes		Agree	Agree	Disagree	Disagree	Agree	Disagree	Disagree	Disagree	Disagree	Disagree	Disagree	Disagree		Reject	Adopt		Reject	Adopt	Didn’t try	Reject	Reject		1	0	0	1	1	1	0	4	57.1429	1	3		1	1
1248		Beni suief	Upper	30-	39	male	No	married	Yes	Illiterate	Yes	No		Disagree	Disagree	Disagree	Disagree	Disagree	Disagree	Disagree	Disagree	Disagree	Disagree	Disagree	Disagree		Reject	Reject		Reject	Didn’t try	Didn’t try	Reject			0	0	0	0	0	0	0	0	0	0	1		0	1
1249		Beni suief	Upper	<=19	18	male	Yes	single	No	Illiterate	No	No		Disagree	Disagree	Disagree	Disagree	Disagree	Disagree	Disagree	Disagree	Disagree	Disagree	Disagree	Disagree		Reject	Reject		Reject	Didn’t try	Didn’t try	Reject			0	0	0	0	0	0	0	0	0	0	1		0	1
1250		Beni suief	Upper	<=19	16	male	Yes	single	No	Illiterate	No	No		Disagree	Disagree	Disagree	Disagree	Disagree	Disagree	Disagree	Disagree	Disagree	Disagree	Disagree	Disagree		Reject	Adopt		Didn’t try	Adopt	Didn’t try	Didn’t try			0	0	0	0	0	0	0	0	0	0	1		1	1
1251		Beni suief	Upper	30-	35	female	No	married	Yes	Illiterate	Yes	Yes		Agree	Disagree	Agree	Agree	Agree	Agree	Agree	Agree	Disagree	Disagree	Disagree	Disagree		Reject	Reject	Adopt	Didn’t try	Try			Adopt		1	1	0	0	0	1	0	3	42.8571	0	2		1	1
1252		Beni suief	Upper	30-	32	female	No	married	Yes	Illiterate	Yes	Yes		Agree	Disagree	Agree	Agree	Agree	Agree	Agree	Agree	Disagree	Disagree	Agree	Disagree		Reject	Reject	Adopt	Didn’t try	Try			Adopt		1	1	0	0	0	1	0	3	42.8571	0	2		1	1
1253		Beni suief	Upper	30-	32	male	No	married	Yes	Illiterate	Yes	Yes		Disagree	Disagree	Disagree	Disagree	Disagree	Disagree	Disagree	Disagree	Disagree	Disagree	Disagree	Disagree		Reject	Reject		Didn’t try	Try	Try	Adopt	Reject		0	0	0	0	0	0	0	0	0	0	1		0	1
1254		Beni suief	Upper	20-	20	female	No	married	Yes	Illiterate	Yes	Yes		Agree	Disagree	Disagree	Disagree	Disagree	Disagree	Agree	Disagree	Disagree	Disagree	Disagree	Disagree		Reject	Reject	Reject	Didn’t try	Try			Adopt		1	0	0	0	0	0	0	1	14.2857	0	1		0	1
1255		Beni suief	Upper	>=60	75	female	No	widdow	No	Illiterate	No	No		Disagree	Disagree	Disagree	Disagree	Disagree	Disagree	Agree	Disagree	Disagree	Disagree	Disagree	Disagree		Reject	Reject	Reject	Didn’t try	Try					1	0	0	0	0	0	0	1	14.2857	0	1		0	1
1256		Beni suief	Upper	40-	42	female	No	married	Yes	Illiterate	Yes	Yes		Disagree	Disagree	Disagree	Disagree	Disagree	Disagree	Agree	Disagree	Disagree	Disagree	Disagree	Disagree		Reject	Reject	Reject	Didn’t try	Try			Try		1	0	0	0	0	0	0	1	14.2857	0	1		0	1
1257		Beni suief	Upper	<=19	19	female	Yes	single	No	Illiterate	No	Yes		Disagree	Disagree	Disagree	Disagree	Disagree	Disagree	Agree	Disagree	Disagree	Disagree	Disagree	Disagree		Reject	Reject	Reject	Didn’t try	Try			Adopt		1	0	0	0	0	0	0	1	14.2857	0	1		0	1
1258		Beni suief	Upper	<=19	18	female	Yes	single	No	Secondary or Diploma	No	No		Agree	Disagree	Disagree	Disagree	Disagree	Disagree	Agree	Disagree	Disagree	Disagree	Disagree	Disagree		Reject	Reject	Reject	Didn’t try	Try					1	0	0	0	0	0	0	1	14.2857	0	1		1	1
1259		Beni suief	Upper	>=60	70	male	No	married	Yes	Illiterate	Yes	Yes		Agree	Agree	Agree	Agree	Agree	Disagree	Agree	Agree	Disagree	Disagree	Disagree	Disagree		Reject	Reject		Reject	Try	Try	Reject	Adopt		1	1	0	0	0	0	0	2	28.5714	0	2		0	1
1260		Beni suief	Upper	40-	40	male	No	married	Yes	Illiterate	Yes	No		Disagree	Agree	Disagree	Disagree	Disagree	Disagree	Disagree	Disagree	Agree	Disagree	Disagree	Disagree		Reject	Reject		Reject	Try	Try	Reject			0	0	0	0	0	0	0	0	0	0	1		0	1
1261		Beni suief	Upper	20-	23	male	No	married	Yes	Illiterate	Yes	Yes		Agree	Agree	Disagree	Disagree	Disagree	Disagree	Agree	Disagree	Agree	Disagree	Disagree	Disagree		Reject	Reject		Reject	Try	Try	Reject	Reject		0	0	0	0	0	0	0	0	0	0	1		0	1
1262		Beni suief	Upper	30-	30	female	No	married	Yes	Illiterate	Yes	Yes		Disagree	Disagree	Disagree	Disagree	Disagree	Disagree	Disagree	Disagree	Disagree	Disagree	Disagree	Disagree		Reject	Reject	Reject	Didn’t try	Try			Reject		0	0	0	0	0	0	0	0	0	0	1		0	1
1263		Beni suief	Upper	20-	25	female	No	married	Yes	Illiterate	Yes	No		Disagree	Disagree	Disagree	Disagree	Disagree	Disagree	Disagree	Disagree	Disagree	Disagree	Disagree	Disagree		Reject	Reject	Reject	Didn’t try	Try					0	0	0	0	0	0	0	0	0	0	1		0	1
1264		Beni suief	Upper	20-	23	female	No	married	Yes	Illiterate	Yes	No		Disagree	Disagree	Disagree	Disagree	Disagree	Disagree	Disagree	Disagree	Disagree	Disagree	Disagree	Disagree		Reject	Reject	Reject	Didn’t try	Try					0	0	0	0	0	0	0	0	0	0	1		0	1
1265		Beni suief	Upper	50-	51	male	No	married	Yes	Illiterate	Yes	Yes		Agree	Agree	Agree	Agree	Agree	Agree	Agree	Agree	Disagree	Agree	Agree	Agree		Reject	Reject		Reject	Didn’t try	Didn’t try	Reject	Adopt		1	1	0	1	1	0	0	4	57.1429	1	3		1	1
1266		Beni suief	Upper	20-	22	male	No	single	No	University or more	No	No		Disagree	Disagree	Disagree	Disagree	Disagree	Agree	Agree	Disagree	Disagree	Disagree	Disagree	Disagree		Reject	Reject		Reject	Didn’t try	Didn’t try	Reject			1	1	0	1	0	1	0	4	57.1429	1	3		1	1
1267		Beni suief	Upper	20-	28	male	No	married	Yes	Preparatory	Yes	Yes		Disagree	Disagree	Disagree	Disagree	Disagree	Agree	Disagree	Disagree	Disagree	Disagree	Disagree	Disagree		Reject	Reject		Reject	Didn’t try	Didn’t try	Reject	Reject		1	1	0	1	1	1	1	6	85.7143	1	4		1	1
1268		Beni suief	Upper	<=19	15	male	Yes	single	No	University or more	No	No		Disagree	Disagree	Disagree	Disagree	Disagree	Agree	Disagree	Disagree	Disagree	Disagree	Disagree	Disagree		Reject	Reject		Reject	Didn’t try	Didn’t try	Reject			1	1	0	1	1	1	0	5	71.4286	1	3		1	1
1269		Beni suief	Upper	40-	48	female	No	married	Yes	Illiterate	Yes	Yes		Agree	Agree	Disagree	Disagree	Disagree	Disagree	Agree	Disagree	Disagree	Disagree	Disagree	Disagree		Reject	Reject	Reject	Didn’t try	Didn’t try			Reject		1	0	0	1	0	0	0	2	28.5714	0	2		0	1
1270		Beni suief	Upper	<=19	14	female	Yes	single	No	Secondary or Diploma	No	No		Agree	Agree	Disagree	Disagree	Disagree	Disagree	Disagree	Disagree	Disagree	Disagree	Disagree	Disagree		Reject	Reject	Reject		Try					1	0	0	1	0	0	0	2	28.5714	0	2		0	1
1271		Beni suief	Upper	<=19	16	female	Yes	married	Yes	Preparatory	Yes	Yes		Agree	Disagree	Disagree	Disagree	Disagree	Disagree	Disagree	Disagree	Disagree	Agree	Disagree	Disagree		Reject	Reject	Reject	Didn’t try	Didn’t try			Adopt		1	0	0	1	0	0	0	2	28.5714	0	2		1	1
1272		Beni suief	Upper	30-	35	male	No	married	Yes	Illiterate	Yes	No		Agree	Disagree	Agree	Disagree	Agree	Disagree	Agree	Agree	Disagree	Disagree	Disagree	Agree		Reject	Reject		Didn’t try	Didn’t try	Adopt	Didn’t try			1	1	0	1	0	1	0	4	57.1429	1	3		1	1
1273		Beni suief	Upper	50-	53	female	No	married	Yes	Illiterate	Yes	No		Agree	Disagree	Disagree	Disagree	Disagree	Disagree	Agree	Agree	Disagree	Disagree	Disagree	Disagree		Reject	Reject	Adopt	Didn’t try	Didn’t try					1	1	0	1	0	1	0	4	57.1429	1	3		1	1
1274		Beni suief	Upper	30-	32	female	No	married	Yes	Read and write	Yes	Yes		Agree	Agree	Disagree	Disagree	Disagree	Agree	Disagree	Disagree	Agree	Disagree	Disagree	Disagree		Reject	Reject	Reject	Didn’t try	Try			Reject		1	0	1	1	0	0	1	4	57.1429	1	3		1	1
1275		Beni suief	Upper	>=60	80	female	No	widdow	No	Illiterate	No	Yes		Disagree	Disagree	Disagree	Disagree	Disagree	Disagree	Disagree	Disagree	Disagree	Disagree	Disagree	Disagree		Reject	Reject	Try	Didn’t try	Try			Adopt		0	0	0	0	0	0	0	0	0	0	1		0	0
1276		Beni suief	Upper	<=19	14	female	Yes	single	No	Preparatory	No	Yes		Agree	Disagree	Agree	Disagree	Disagree	Agree	Agree	Disagree	Disagree	Disagree	Disagree	Disagree		Reject	Reject	Reject		Try			Reject		1	1	0	1	0	0	0	3	42.8571	0	2		1	0
1277		Beni suief	Upper	50-	50	female	No	Divorced	No	Read and write	No	Yes		Agree	Agree	Agree	Agree	Agree	Agree	Agree	Agree	Agree	Disagree	Agree	Disagree		Reject	Reject	Reject	Didn’t try	Didn’t try			Adopt		1	1	1	1	0	1	1	6	85.7143	1	4		1	1
1278		Beni suief	Upper	20-	24	female	No	married	Yes	University or more	Yes	Yes		Agree	Agree	Agree	Agree	Agree	Agree	Agree	Agree	Agree	Disagree	Disagree	Disagree		Reject	Reject	Reject	Didn’t try	Didn’t try			Reject		1	1	0	1	0	1	1	5	71.4286	1	3		1	1
1279		Beni suief	Upper	40-	45	male	No	married	Yes	Secondary or Diploma	Yes	No		Disagree	Disagree	Disagree	Disagree	Agree	Agree	Disagree	Disagree	Disagree	Disagree	Disagree	Disagree		Reject	Reject		Didn’t try	Didn’t try	Didn’t try	Adopt			1	1	1	1	1	1	0	6	85.7143	1	4		1	1
1280		Beni suief	Upper	<=19	16	male	Yes	single	No	University or more	No	Yes		Disagree	Disagree	Disagree	Disagree	Disagree	Agree	Disagree	Disagree	Disagree	Disagree	Disagree	Disagree		Reject	Reject		Didn’t try	Didn’t try	Didn’t try	Didn’t try	Reject		1	0	0	0	0	1	0	2	28.5714	0	2		1	0
1281		Beni suief	Upper	30-	35	female	No	married	Yes	Read and write	Yes	Yes		Disagree	Disagree	Agree	Disagree	Disagree	Agree	Agree	Disagree	Disagree	Disagree	Disagree	Disagree		Reject	Adopt	Adopt	Didn’t try	Adopt			Adopt		1	1	1	1	1	1	0	6	85.7143	1	4		1	1
1282		Beni suief	Upper	<=19	16	male	Yes	single	No	Secondary or Diploma	No	No		Disagree	Disagree	Disagree	Disagree	Disagree	Disagree	Disagree	Disagree	Disagree	Disagree	Disagree	Disagree		Adopt	Adopt		Adopt	Adopt	Didn’t try	Didn’t try			1	0	0	0	0	1	0	2	28.5714	0	2		1	1
1283		Beni suief	Upper	40-	40	female	No	married	Yes	Illiterate	Yes	Yes		Agree	Agree	Agree	Disagree	Agree	Agree	Agree	Agree	Agree	Disagree	Agree	Agree		Reject	Reject	Try	Didn’t try	Didn’t try			Adopt		1	1	1	1	0	1	1	6	85.7143	1	4		1	1
1284		Beni suief	Upper	<=19	13	female	Yes	single	No	Preparatory	No	No		Agree	Agree	Agree	Agree	Disagree	Agree	Agree	Agree	Disagree	Disagree	Disagree	Agree		Reject	Reject	Try		Didn’t try					1	1	0	1	0	1	1	5	71.4286	1	3		1	1
1285		Beni suief	Upper	40-	46	male	No	married	Yes	Preparatory	Yes	Yes		Agree	Disagree	Disagree	Disagree	Agree	Agree	Agree	Disagree	Disagree	Disagree	Agree	Disagree		Reject	Reject		Didn’t try	Try	Try	Adopt	Adopt		1	1	1	1	0	1	0	5	71.4286	1	3		1	1
1286		Beni suief	Upper	30-	34	female	No	married	Yes	Illiterate	Yes	Yes		Agree	Agree	Disagree	Disagree	Disagree	Agree	Agree	Agree	Agree	Disagree	Disagree	Disagree		Reject	Reject	Try	Didn’t try	Try			Adopt		1	1	0	1	0	0	0	3	42.8571	0	2		1	1
1287		Beni suief	Upper	<=19	15	male	Yes	single	No	Illiterate	No	No		Agree	Agree	Agree	Agree	Disagree	Agree	Disagree	Agree	Disagree	Disagree	Agree	Disagree		Reject	Reject		Didn’t try	Try	Try	Didn’t try			1	1	0	1	0	1	0	4	57.1429	1	3		1	1
1288		Beni suief	Upper	40-	43	male	No	married	Yes	Illiterate	Yes	Yes		Agree	Agree	Agree	Disagree	Agree	Agree	Agree	Agree	Disagree	Agree	Agree	Agree		Reject	Reject		Didn’t try	Try	Try	Adopt	Reject		1	1	0	1	1	1	0	5	71.4286	1	3		1	0
1289		Beni suief	Upper	<=19	18	male	Yes	single	No	University or more	No	No		Disagree	Disagree	Disagree	Disagree	Disagree	Disagree	Disagree	Disagree	Disagree	Disagree	Disagree	Disagree		Reject	Reject		Didn’t try	Try	Try	Adopt			0	0	0	0	0	0	0	0	0	0	1		0	0
1290		Beni suief	Upper	<=19	15	male	Yes	single	No	Preparatory	No	No		Agree	Agree	Agree	Disagree	Agree	Agree	Agree	Agree	Disagree	Disagree	Disagree	Disagree		Reject	Reject		Didn’t try	Try	Try	Adopt			1	1	0	0	0	0	0	2	28.5714	0	2		1	0
1291		Beni suief	Upper	30-	35	female	No	married	Yes	Illiterate	Yes	No		Agree	Agree	Agree	Disagree	Agree	Disagree	Agree	Agree	Agree	Agree	Agree	Agree		Reject	Reject	Try	Didn’t try	Didn’t try					1	1	1	1	0	1	1	6	85.7143	1	4		0	0
1292		Beni suief	Upper	<=19	13	female	Yes	single	No	Preparatory	No	Yes		Agree	Agree	Agree	Disagree	Agree	Disagree	Agree	Agree	Agree	Disagree	Agree	Agree		Reject	Reject	Reject		Didn’t try			Adopt		1	1	0	1	0	0	1	4	57.1429	1	3		0	0
1293		Beni suief	Upper	>=60	80	male	No	widdow	No	Read and write	No	Yes		Disagree	Disagree	Disagree	Disagree	Disagree	Disagree	Disagree	Disagree	Disagree	Disagree	Disagree	Disagree		Reject	Reject		Didn’t try	Try	Try	Adopt	Adopt		0	0	0	0	0	0	0	0	0	0	1		0	0
1294		Beni suief	Upper	40-	46	male	No	married	Yes	Illiterate	Yes	No		Agree	Agree	Agree	Agree	Agree	Agree	Agree	Agree	Disagree	Agree	Agree	Agree		Reject	Reject		Didn’t try	Try	Try	Adopt			1	0	0	1	1	1	1	5	71.4286	1	3		1	1
1295		Beni suief	Upper	<=19	19	male	Yes	single	No	Primary	No	No		Disagree	Disagree	Disagree	Disagree	Disagree	Disagree	Disagree	Disagree	Disagree	Disagree	Disagree	Disagree		Reject	Reject		Didn’t try	Try	Try	Adopt			0	0	0	0	0	0	0	0	0	0	1		0	1
1296		Beni suief	Upper	<=19	17	female	Yes	single	No	Read and write	No	No		Agree	Agree	Agree	Agree	Agree	Disagree	Agree	Disagree	Agree	Disagree	Disagree	Disagree		Adopt	Adopt	Try	Adopt	Adopt					1	1	0	1	1	1	0	5	71.4286	1	3		1	1
1297		Beni suief	Upper	40-	45	female	No	married	Yes	Read and write	Yes	Yes		Agree	Agree	Agree	Agree	Agree	Disagree	Agree	Agree	Agree	Disagree	Disagree	Disagree		Adopt	Adopt	Try	Adopt	Adopt			Adopt		1	1	0	1	1	1	1	6	85.7143	1	4		1	1
1298		Beni suief	Upper	50-	50	female	No	widdow	No	Illiterate	No	No		Agree	Agree	Agree	Agree	Agree	Agree	Agree	Agree	Disagree	Agree	Agree	Agree		Reject	Reject	Reject	Didn’t try	Didn’t try					1	1	1	1	1	1	1	7	100	1	4		1	1
1299		Beni suief	Upper	20-	27	female	No	single	No	University or more	No	Yes		Agree	Agree	Agree	Agree	Agree	Agree	Agree	Agree	Disagree	Agree	Agree	Agree		Reject	Reject	Reject	Didn’t try	Didn’t try			Reject		1	1	1	1	1	1	1	7	100	1	4		1	1
1300		Beni suief	Upper	<=19	19	female	Yes	single	No	University or more	No	Yes		Agree	Agree	Agree	Agree	Agree	Agree	Agree	Agree	Disagree	Disagree	Agree	Agree		Reject	Reject	Reject	Didn’t try	Didn’t try			Reject		1	1	1	1	1	1	1	7	100	1	4		0	1
1301		Beni suief	Upper	<=19	17	male	Yes	single	No	University or more	No	No		Agree	Agree	Agree	Agree	Agree	Agree	Agree	Agree	Disagree	Disagree	Agree	Agree		Reject	Reject		Didn’t try	Didn’t try	Didn’t try	Didn’t try			1	1	1	1	1	1	1	7	100	1	4		0	1
1302		Beni suief	Upper	40-	43	male	No	married	Yes	Illiterate	Yes	Yes		Agree	Agree	Agree	Agree	Disagree	Agree	Agree	Agree	Disagree	Disagree	Disagree	Disagree		Reject	Reject		Didn’t try	Try	Try	Adopt	Reject		1	0	0	0	1	1	0	3	42.8571	0	2		0	1
1303		Beni suief	Upper	30-	31	male	No	single	No	Primary	No	No		Disagree	Disagree	Disagree	Disagree	Disagree	Disagree	Disagree	Disagree	Disagree	Disagree	Disagree	Disagree		Reject	Reject		Didn’t try	Try	Try	Adopt			0	0	0	0	0	0	0	0	0	0	1		0	1
1304		Beni suief	Upper	30-	35	female	No	married	Yes	Illiterate	Yes	Yes		Agree	Agree	Agree	Agree	Agree	Disagree	Agree	Agree	Disagree	Agree	Agree	Agree		Reject	Reject	Adopt	Didn’t try	Try			Reject		1	1	0	1	1	1	0	5	71.4286	1	3		1	1
1305		Beni suief	Upper	50-	52	male	No	married	Yes	Illiterate	Yes	Yes		Disagree	Disagree	Disagree	Disagree	Disagree	Agree	Agree	Agree	Disagree	Agree	Agree	Agree		Reject	Reject		Didn’t try	Try	Try	Adopt	Try		1	1	0	1	1	1	0	5	71.4286	1	3		1	1
1306		Beni suief	Upper	<=19	19	male	Yes	single	No	Secondary or Diploma	No	Yes		Agree	Agree	Agree	Agree	Agree	Agree	Agree	Agree	Disagree	Disagree	Disagree	Disagree		Reject	Reject		Didn’t try	Try	Try	Adopt	Reject		1	1	0	0	1	1	0	4	57.1429	1	3		0	1
1307		Beni suief	Upper	40-	45	female	No	married	Yes	Preparatory	Yes	Yes		Agree	Agree	Agree	Agree	Agree	Agree	Agree	Agree	Disagree	Agree	Agree	Agree		Reject	Reject	Reject	Didn’t try	Didn’t try			Adopt		1	1	0	1	1	1	1	6	85.7143	1	4		1	1
1308		Beni suief	Upper	20-	20	female	No	married	Yes	Primary	Yes	Yes		Agree	Agree	Agree	Agree	Agree	Agree	Agree	Agree	Disagree	Agree	Agree	Agree		Reject	Reject	Reject	Didn’t try	Didn’t try			Reject		1	1	0	1	1	1	1	6	85.7143	1	4		1	1
1309		Beni suief	Upper	>=60	72	male	No	married	Yes	Illiterate	Yes	Yes		Disagree	Disagree	Disagree	Disagree	Disagree	Disagree	Disagree	Disagree	Disagree	Disagree	Disagree	Disagree		Adopt	Adopt		Adopt	Adopt	Try	Didn’t try	Adopt		0	0	0	0	0	0	0	0	0	0	1		1	1
1310		Beni suief	Upper	30-	35	male	No	married	Yes	Illiterate	Yes	Yes		Disagree	Disagree	Disagree	Disagree	Disagree	Disagree	Disagree	Disagree	Disagree	Disagree	Disagree	Disagree		Reject	Reject		Didn’t try	Try	Try	Adopt	Reject		0	0	0	0	0	0	0	0	0	0	1		0	1
1311		Beni suief	Upper	>=60	65	female	No	married	Yes	Illiterate	Yes	Yes		Agree	Agree	Agree	Disagree	Agree	Agree	Agree	Agree	Disagree	Agree	Disagree	Disagree		Reject	Adopt	Reject	Didn’t try	Adopt			Reject		1	1	0	1	1	1	1	6	85.7143	1	4		0	0
1312		Beni suief	Upper	30-	30	female	No	married	Yes	Illiterate	Yes	No		Agree	Agree	Agree	Disagree	Agree	Agree	Agree	Agree	Agree	Agree	Agree	Agree		Reject	Adopt	Reject	Didn’t try	Adopt					1	1	0	1	1	1	1	6	85.7143	1	4		0	0
1313		Beni suief	Upper	50-	55	male	No	married	Yes	Secondary or Diploma	Yes	No		Agree	Agree	Disagree	Agree	Agree	Agree	Agree	Agree	Disagree	Agree	Agree	Agree		Reject	Reject		Didn’t try	Didn’t try	Didn’t try	Adopt			1	1	1	1	1	1	0	6	85.7143	1	4		1	1
1314		Beni suief	Upper	30-	35	male	No	married	Yes	University or more	Yes	Yes		Agree	Agree	Disagree	Agree	Agree	Agree	Agree	Agree	Disagree	Agree	Agree	Agree		Reject	Reject		Didn’t try	Didn’t try	Didn’t try	Adopt	Adopt		1	1	1	1	1	1	0	6	85.7143	1	4		1	1
1315		Beni suief	Upper	20-	26	male	No	married	Yes	Secondary or Diploma	Yes	Yes		Agree	Agree	Disagree	Agree	Agree	Agree	Agree	Agree	Agree	Agree	Agree	Agree		Adopt	Adopt		Adopt	Adopt	Didn’t try	Didn’t try	Reject		1	1	1	1	1	1	0	6	85.7143	1	4		1	1
1316		Beni suief	Upper	20-	24	male	No	married	Yes	Secondary or Diploma	Yes	Yes		Agree	Agree	Agree	Agree	Agree	Agree	Agree	Agree	Disagree	Agree	Agree	Disagree		Reject	Reject		Didn’t try	Didn’t try	Didn’t try	Didn’t try	Try		0	1	0	1	1	1	0	4	57.1429	1	3		1	1
1317		Beni suief	Upper	20-	21	female	No	single	No	University or more	No	Yes		Agree	Agree	Agree	Agree	Agree	Agree	Agree	Agree	Disagree	Agree	Agree	Disagree		Reject	Reject	Reject	Didn’t try	Didn’t try			Reject		1	1	0	1	1	1	0	5	71.4286	1	3		1	1
1318		Beni suief	Upper	20-	25	female	No	married	Yes	Illiterate	Yes	Yes		Agree	Agree	Agree	Agree	Agree	Agree	Agree	Agree	Disagree	Agree	Agree	Disagree		Reject	Reject	Reject	Didn’t try	Didn’t try			Adopt		1	1	0	1	1	1	0	5	71.4286	1	3		1	1
1319		Beni suief	Upper	>=60	60	male	No	married	Yes	Read and write	Yes	Yes		Disagree	Disagree	Disagree	Disagree	Disagree	Disagree	Disagree	Agree	Disagree	Disagree	Disagree	Disagree		Reject	Reject		Try	Try	Try	Try	Adopt		1	0	0	1	0	0	0	2	28.5714	0	2		0	1
1320		Beni suief	Upper	20-	24	male	No	married	Yes	Secondary or Diploma	Yes	Yes		Agree	Disagree	Disagree	Disagree	Disagree	Disagree	Disagree	Agree	Disagree	Disagree	Disagree	Disagree		Reject	Reject		Try	Try	Try	Try	Adopt		1	0	0	1	0	0	0	2	28.5714	0	2		0	1
1321		Beni suief	Upper	30-	34	female	No	Divorced	No	Illiterate	No	Yes		Agree	Agree	Disagree	Disagree	Agree	Disagree	Agree	Agree	Disagree	Agree	Agree	Agree		Reject	Reject	Reject	Didn’t try	Try			Reject		1	1	0	1	1	0	0	4	57.1429	1	3		1	1
1322		Beni suief	Upper	<=19	18	female	Yes	married	Yes	Secondary or Diploma	Yes	No		Agree	Agree	Disagree	Disagree	Agree	Disagree	Agree	Agree	Disagree	Agree	Agree	Agree		Reject	Reject	Reject	Didn’t try	Try					1	1	0	1	1	0	0	4	57.1429	1	3		1	1
1323		Beni suief	Upper	50-	50	female	No	married	Yes	Illiterate	Yes	Yes		Agree	Agree	Disagree	Disagree	Disagree	Disagree	Agree	Agree	Disagree	Agree	Agree	Agree		Reject	Reject	Reject	Didn’t try	Try			Adopt		1	1	0	1	1	0	0	4	57.1429	1	3		1	1
1324		Beni suief	Upper	20-	20	female	No	married	Yes	Secondary or Diploma	Yes	Yes		Disagree	Disagree	Disagree	Disagree	Disagree	Agree	Agree	Agree	Disagree	Disagree	Disagree	Disagree		Reject	Reject	Reject	Didn’t try	Try			Adopt		1	0	0	1	1	0	0	3	42.8571	0	2		0	1
1325		Beni suief	Upper	50-	50	male	No	married	Yes	Illiterate	Yes	No		Disagree	Disagree	Disagree	Disagree	Disagree	Disagree	Agree	Agree	Disagree	Disagree	Disagree	Disagree		Reject	Reject		Try	Try	Try	Adopt			1	0	0	0	0	1	0	2	28.5714	0	2		0	1
1326		Beni suief	Upper	40-	47	female	No	married	Yes	Read and write	Yes	No		Agree	Agree	Agree	Disagree	Agree	Agree	Agree	Agree	Disagree	Agree	Agree	Agree		Reject	Reject	Reject	Didn’t try	Didn’t try					1	0	0	1	0	1	1	4	57.1429	1	3		1	1
1327		Beni suief	Upper	<=19	16	female	Yes	single	No	Read and write	No	Yes		Agree	Disagree	Agree	Disagree	Agree	Disagree	Agree	Disagree	Disagree	Agree	Agree	Disagree		Reject	Reject	Reject	Didn’t try	Didn’t try			Reject		1	0	0	1	0	1	1	4	57.1429	1	3		1	1
1328		Beni suief	Upper	20-	20	female	No	single	No	Read and write	No	Yes		Agree	Disagree	Agree	Disagree	Agree	Disagree	Agree	Disagree	Disagree	Agree	Agree	Disagree		Reject	Reject	Reject	Didn’t try	Didn’t try			Reject		1	0	0	1	0	1	0	3	42.8571	0	2		1	1
1329		Beni suief	Upper	40-	40	male	No	married	Yes	Read and write	Yes	No		Agree	Agree	Agree	Agree	Agree	Disagree	Agree	Agree	Disagree	Agree	Agree	Agree		Try	Try		Didn’t try	Didn’t try	Didn’t try	Didn’t try			1	1	0	1	1	1	1	6	85.7143	1	4		1	1
1330		Beni suief	Upper	<=19	14	male	Yes	single	No	Primary	No	No		Agree	Agree	Agree	Agree	Agree	Disagree	Agree	Agree	Disagree	Agree	Agree	Agree		Reject	Try			Didn’t try	Didn’t try	Didn’t try			1	1	0	1	1	1	1	6	85.7143	1	4		0	1
1331		Beni suief	Upper	30-	35	female	No	married	Yes	Illiterate	Yes	No		Agree	Agree	Agree	Agree	Agree	Disagree	Agree	Agree	Disagree	Agree	Agree	Agree		Reject	Try	Try	Didn’t try	Didn’t try					1	0	0	1	1	1	0	4	57.1429	1	3		0	1
1332		Beni suief	Upper	50-	55	male	No	married	Yes	Illiterate	Yes	No		Agree	Agree	Agree	Disagree	Agree	Agree	Agree	Agree	Agree	Agree	Agree	Agree		Reject	Reject		Try	Try	Try	Reject			1	1	1	1	1	1	1	7	100	1	4		1	1
1333		Beni suief	Upper	50-	50	female	No	married	Yes	Illiterate	Yes	Yes		Agree	Agree	Agree	Disagree	Agree	Agree	Agree	Agree	Agree	Agree	Agree	Agree		Reject	Reject	Adopt	Didn’t try	Try			Reject		1	1	1	1	1	1	1	7	100	1	4		1	1
1334		Beni suief	Upper	20-	28	female	No	married	Yes	Read and write	Yes	Yes		Agree	Agree	Agree	Disagree	Agree	Agree	Agree	Agree	Agree	Agree	Agree	Agree		Reject	Reject	Adopt	Didn’t try	Try			Adopt		1	1	1	1	1	1	1	7	100	1	4		1	1
1335		Beni suief	Upper	<=19	13	female	Yes	single	No	Preparatory	No	No		Disagree	Disagree	Disagree	Disagree	Disagree	Disagree	Disagree	Disagree	Disagree	Disagree	Disagree	Disagree		Reject	Reject	Try		Try					0	0	0	0	0	0	0	0	0	0	1		1	1
1336		Beni suief	Upper	>=60	61	male	No	married	Yes	Illiterate	Yes	Yes		Agree	Agree	Agree	Agree	Agree	Agree	Agree	Agree	Disagree	Agree	Disagree	Agree		Reject	Reject		Didn’t try	Try	Try	Didn’t try	Adopt		1	1	0	1	1	1	0	5	71.4286	1	3		1	1
1337		Beni suief	Upper	<=19	13	male	Yes	single	No	Preparatory	No	No		Disagree	Disagree	Disagree	Agree	Agree	Agree	Agree	Agree	Disagree	Disagree	Disagree	Disagree		Reject	Reject			Try	Try	Didn’t try			1	1	0	1	0	0	0	3	42.8571	0	2		1	1
1338		Beni suief	Upper	>=60	60	female	No	single	No	Illiterate	No	No		Disagree	Disagree	Disagree	Disagree	Disagree	Disagree	Disagree	Disagree	Disagree	Disagree	Disagree	Disagree		Adopt	Try	Try	Adopt	Try					1	0	0	1	0	0	0	2	28.5714	0	2		0	1
1339		Beni suief	Upper	20-	25	female	No	single	No	Illiterate	No	Yes		Disagree	Disagree	Disagree	Disagree	Disagree	Disagree	Disagree	Disagree	Disagree	Disagree	Disagree	Disagree		Reject	Reject	Try	Didn’t try	Try			Adopt		1	0	0	1	0	0	0	2	28.5714	0	2		1	1
1340		Beni suief	Upper	50-	55	male	No	married	Yes	Illiterate	Yes	Yes		Disagree	Agree	Agree	Disagree	Disagree	Disagree	Agree	Disagree	Disagree	Agree	Disagree	Disagree		Reject	Reject		Didn’t try	Didn’t try	Didn’t try	Adopt	Adopt		1	1	0	0	0	1	0	3	42.8571	0	2		1	1
1341		Beni suief	Upper	20-	26	male	No	married	Yes	Secondary or Diploma	Yes	Yes		Disagree	Agree	Disagree	Disagree	Disagree	Disagree	Agree	Disagree	Disagree	Agree	Disagree	Disagree		Reject	Reject		Didn’t try	Didn’t try	Didn’t try	Adopt	Adopt		1	1	0	0	0	1	0	3	42.8571	0	2		1	1
1342		Beni suief	Upper	50-	50	female	No	married	Yes	Illiterate	Yes	Yes		Disagree	Disagree	Disagree	Disagree	Disagree	Disagree	Disagree	Disagree	Disagree	Disagree	Disagree	Disagree		Reject	Reject	Reject	Didn’t try	Try			Adopt		0	0	0	0	0	0	0	0	0	0	1		0	1
1343		Beni suief	Upper	>=60	70	female	No	married	Yes	Illiterate	Yes	Yes		Disagree	Disagree	Disagree	Disagree	Disagree	Disagree	Disagree	Disagree	Disagree	Disagree	Disagree	Disagree		Reject	Reject	Reject	Didn’t try	Try			Adopt		0	0	0	0	0	0	0	0	0	0	1		0	1
1344		Beni suief	Upper	20-	25	female	No	married	Yes	Secondary or Diploma	Yes	No		Agree	Agree	Agree	Agree	Disagree	Disagree	Disagree	Disagree	Agree	Disagree	Agree	Agree		Reject	Reject	Adopt	Didn’t try	Try					1	0	0	1	1	1	1	5	71.4286	1	3		0	1
1345		Beni suief	Upper	50-	59	male	No	married	Yes	Read and write	Yes	No		Disagree	Disagree	Disagree	Disagree	Agree	Agree	Agree	Disagree	Disagree	Disagree	Disagree	Disagree		Reject	Reject		Didn’t try	Try	Try	Adopt			1	1	0	1	0	0	0	3	42.8571	0	2		0	1
1346		Beni suief	Upper	<=19	13	male	Yes	single	No	Secondary or Diploma	No	No		Agree	Agree	Agree	Agree	Disagree	Agree	Agree	Agree	Disagree	Disagree	Disagree	Disagree		Reject	Reject			Try	Try	Didn’t try			1	1	0	1	0	1	0	4	57.1429	1	3		0	1
1347		Beni suief	Upper	40-	40	female	No	married	Yes	Illiterate	Yes	Yes		Disagree	Disagree	Agree	Disagree	Disagree	Disagree	Disagree	Disagree	Disagree	Disagree	Disagree	Disagree		Adopt	Adopt	Reject	Adopt	Adopt			Reject		0	0	0	0	0	0	0	0	0	0	1		0	1
1348		Beni suief	Upper	20-	23	female	No	single	No	University or more	No	Yes		Agree	Agree	Agree	Agree	Agree	Agree	Agree	Agree	Agree	Disagree	Agree	Agree		Reject	Reject	Reject	Didn’t try	Reject			Reject		1	1	1	1	1	1	1	7	100	1	4		1	1
1349		Beni suief	Upper	40-	42	male	No	married	Yes	Read and write	Yes	No		Disagree	Disagree	Disagree	Disagree	Agree	Agree	Agree	Agree	Agree	Disagree	Disagree	Disagree		Reject	Reject		Didn’t try	Didn’t try	Didn’t try	Adopt			1	1	0	0	0	1	0	3	42.8571	0	2		0	1
1350		Beni suief	Upper	<=19	14	male	Yes	single	No	Secondary or Diploma	No	Yes		Agree	Agree	Agree	Disagree	Agree	Agree	Agree	Agree	Disagree	Disagree	Agree	Agree		Reject	Reject			Try	Try	Reject	Reject		1	0	0	1	1	1	0	4	57.1429	1	3		0	1
1351		Beni suief	Upper	30-	32	female	No	married	Yes	Illiterate	Yes	Yes		Agree	Disagree	Agree	Disagree	Agree	Disagree	Disagree	Agree	Disagree	Disagree	Disagree	Disagree		Reject	Adopt	Adopt	Didn’t try	Adopt			Adopt		1	0	0	0	0	0	0	1	14.2857	0	1		0	1
1352		Beni suief	Upper	>=60	64	male	No	married	Yes	Illiterate	Yes	No		Agree	Disagree	Disagree	Disagree	Disagree	Agree	Agree	Disagree	Disagree	Disagree	Disagree	Disagree		Reject	Reject		Didn’t try	Try	Try	Adopt			1	0	0	1	0	0	0	2	28.5714	0	2		0	1
1353		Beni suief	Upper	<=19	15	male	Yes	single	No	Secondary or Diploma	No	No		Disagree	Disagree	Disagree	Disagree	Disagree	Agree	Agree	Disagree	Disagree	Agree	Disagree	Disagree		Reject	Reject		Didn’t try	Try	Try	Adopt			1	0	0	1	0	1	0	3	42.8571	0	2		0	1
1354		Beni suief	Upper	40-	42	female	No	married	Yes	Illiterate	Yes	Yes		Agree	Agree	Agree	Agree	Agree	Agree	Disagree	Disagree	Disagree	Disagree	Agree	Agree		Reject	Adopt	Reject	Didn’t try	Adopt			Try		1	0	0	1	1	1	0	4	57.1429	1	3		0	1
1355		Beni suief	Upper	<=19	18	female	Yes	single	No	Secondary or Diploma	No	No		Agree	Agree	Agree	Disagree	Disagree	Disagree	Disagree	Disagree	Disagree	Disagree	Agree	Agree		Reject	Reject	Reject	Didn’t try	Try					1	0	0	1	1	1	0	4	57.1429	1	3		0	1
1356		Beni suief	Upper	50-	50	male	No	married	Yes	Illiterate	Yes	Yes		Agree	Disagree	Agree	Agree	Agree	Agree	Agree	Agree	Disagree	Disagree	Disagree	Disagree		Reject	Adopt		Didn’t try	Adopt	Try	Adopt	Try		1	1	0	1	0	1	0	4	57.1429	1	3		1	1
1357		Beni suief	Upper	<=19	15	male	Yes	single	No	Preparatory	No	Yes		Agree	Agree	Agree	Disagree	Agree	Agree	Agree	Agree	Disagree	Disagree	Disagree	Disagree		Reject	Reject		Didn’t try	Try	Try	Reject	Reject		1	1	0	1	1	1	0	5	71.4286	1	3		1	1
1358		Beni suief	Upper	40-	40	female	No	married	Yes	Illiterate	Yes	Yes		Agree	Agree	Agree	Agree	Agree	Disagree	Agree	Agree	Agree	Disagree	Agree	Agree		Reject	Reject	Adopt	Didn’t try	Try			Adopt		1	1	0	1	1	1	0	5	71.4286	1	3		0	1
1359		Beni suief	Upper	<=19	18	female	Yes	single	No	Secondary or Diploma	No	Yes		Agree	Agree	Agree	Agree	Agree	Agree	Agree	Agree	Agree	Disagree	Disagree	Disagree		Reject	Reject	Adopt	Didn’t try	Try			Adopt		1	1	0	1	1	1	0	5	71.4286	1	3		0	1
1360		Beni suief	Upper	20-	21	female	No	married	Yes	Read and write	Yes	Yes		Agree	Agree	Agree	Agree	Agree	Agree	Agree	Agree	Agree	Disagree	Disagree	Disagree		Reject	Reject	Adopt	Didn’t try	Try			Try		1	1	0	1	1	1	0	5	71.4286	1	3		0	1
1361		Beni suief	Upper	30-	32	male	No	married	Yes	University or more	Yes	No		Disagree	Disagree	Disagree	Disagree	Agree	Agree	Disagree	Disagree	Disagree	Agree	Agree	Disagree		Reject	Reject		Reject	Try	Try	Reject			1	1	1	1	0	1	0	5	71.4286	1	3		1	1
1362		Beni suief	Upper	<=19	18	female	Yes	single	No	Secondary or Diploma	No	No		Agree	Agree	Disagree	Disagree	Agree	Agree	Agree	Disagree	Disagree	Disagree	Disagree	Disagree		Reject	Adopt	Adopt	Didn’t try	Adopt					1	0	0	1	1	1	0	4	57.1429	1	3		0	1
1363		Beni suief	Upper	20-	25	female	No	married	Yes	Secondary or Diploma	Yes	Yes		Agree	Agree	Disagree	Disagree	Agree	Agree	Agree	Agree	Disagree	Disagree	Disagree	Disagree		Reject	Reject	Adopt	Didn’t try	Try			Adopt		1	1	0	1	1	1	0	5	71.4286	1	3		1	1
1364		Beni suief	Upper	>=60	75	male	No	married	Yes	Read and write	Yes	No		Disagree	Disagree	Disagree	Disagree	Disagree	Disagree	Disagree	Disagree	Disagree	Disagree	Disagree	Disagree		Reject	Adopt		Didn’t try	Adopt	Try	Adopt			0	0	0	0	0	0	0	0	0	0	1		0	0
1365		Beni suief	Upper	20-	28	male	No	married	Yes	University or more	Yes	No		Disagree	Disagree	Disagree	Disagree	Disagree	Agree	Disagree	Disagree	Disagree	Disagree	Disagree	Disagree		Reject	Adopt		Didn’t try	Adopt	Try	Adopt			1	1	1	1	0	1	0	5	71.4286	1	3		1	1
1366		Beni suief	Upper	>=60	65	female	No	married	Yes	Illiterate	Yes	No		Agree	Agree	Disagree	Disagree	Disagree	Disagree	Agree	Disagree	Agree	Disagree	Disagree	Disagree		Reject	Adopt	Reject	Didn’t try	Adopt					0	0	0	0	0	1	0	1	14.2857	0	1		0	0
1367		Beni suief	Upper	20-	24	female	No	married	Yes	Illiterate	Yes	No		Agree	Agree	Agree	Disagree	Disagree	Agree	Agree	Agree	Agree	Disagree	Disagree	Agree		Reject	Adopt	Reject	Didn’t try	Adopt					1	1	1	1	0	1	0	5	71.4286	1	3		1	0
1368		Beni suief	Upper	40-	46	male	No	married	Yes	Read and write	Yes	Yes		Agree	Agree	Agree	Disagree	Agree	Agree	Disagree	Disagree	Agree	Disagree	Agree	Disagree		Reject	Reject		Try	Try	Try	Adopt	Reject		1	1	1	1	0	1	1	6	85.7143	1	4		1	1
1369		Beni suief	Upper	<=19	17	male	Yes	single	No	Secondary or Diploma	No	Yes		Agree	Disagree	Disagree	Disagree	Agree	Agree	Disagree	Disagree	Disagree	Disagree	Agree	Disagree		Reject	Reject		Try	Didn’t try	Reject	Adopt	Reject		1	1	0	1	0	1	1	5	71.4286	1	3		1	1
1370		Beni suief	Upper	<=19	15	male	Yes	single	No	Preparatory	No	No		Agree	Agree	Disagree	Disagree	Agree	Agree	Agree	Disagree	Disagree	Disagree	Disagree	Disagree		Reject	Adopt		Didn’t try	Adopt	Didn’t try	Adopt			1	0	1	1	0	1	1	5	71.4286	1	3		1	1
1371		Beni suief	Upper	40-	42	female	No	married	Yes	Illiterate	Yes	Yes		Agree	Agree	Agree	Agree	Disagree	Agree	Agree	Disagree	Disagree	Disagree	Agree	Disagree		Reject	Adopt	Try	Didn’t try	Adopt			Adopt		1	1	1	1	1	1	0	6	85.7143	1	4		1	1
1372		Beni suief	Upper	50-	57	male	No	married	Yes	Read and write	Yes	No		Disagree	Disagree	Agree	Disagree	Disagree	Agree	Agree	Agree	Disagree	Disagree	Disagree	Disagree		Reject	Adopt		Didn’t try	Adopt	Try	Adopt			1	0	0	1	0	1	0	3	42.8571	0	2		1	1
1373		Beni suief	Upper	20-	25	male	No	married	Yes	Secondary or Diploma	Yes	Yes		Disagree	Disagree	Disagree	Disagree	Agree	Agree	Disagree	Disagree	Disagree	Disagree	Agree	Disagree		Reject	Adopt		Didn’t try	Adopt	Try	Adopt	Reject		1	0	0	1	0	1	0	3	42.8571	0	2		1	1
1374		Beni suief	Upper	50-	50	female	No	married	Yes	Illiterate	Yes	No		Agree	Agree	Agree	Agree	Disagree	Disagree	Disagree	Disagree	Disagree	Agree	Agree	Disagree		Adopt	Reject	Reject	Adopt	Try					1	0	0	1	0	1	0	3	42.8571	0	2		1	1
1375		Beni suief	Upper	20-	22	female	No	married	Yes	Secondary or Diploma	Yes	Yes		Agree	Agree	Agree	Disagree	Disagree	Disagree	Disagree	Disagree	Disagree	Agree	Agree	Disagree		Adopt	Reject	Reject	Adopt	Try			Adopt		1	0	0	1	1	1	0	4	57.1429	1	3		1	1
1376		Beni suief	Upper	30-	30	male	No	married	Yes	University or more	Yes	Yes		Agree	Agree	Disagree	Disagree	Agree	Disagree	Agree	Disagree	Disagree	Disagree	Agree	Disagree		Reject	Adopt		Didn’t try	Adopt	Didn’t try	Adopt	Adopt		1	1	1	1	1	1	0	6	85.7143	1	4		1	1
1377		Beni suief	Upper	50-	50	female	No	married	Yes	Illiterate	Yes	Yes		Agree	Disagree	Agree	Disagree	Agree	Disagree	Disagree	Disagree	Disagree	Disagree	Agree	Agree		Reject	Adopt	Reject	Didn’t try	Adopt			Adopt		1	0	0	1	0	1	0	3	42.8571	0	2		0	1
1378		Beni suief	Upper	<=19	18	female	Yes	single	No	Secondary or Diploma	No	No		Agree	Agree	Disagree	Disagree	Agree	Disagree	Agree	Disagree	Disagree	Disagree	Disagree	Disagree		Reject	Adopt	Reject	Didn’t try	Adopt					1	1	1	1	1	1	0	6	85.7143	1	4		1	1
1379		Beni suief	Upper	20-	27	female	No	married	Yes	University or more	Yes	Yes		Agree	Disagree	Agree	Disagree	Disagree	Agree	Agree	Agree	Agree	Agree	Agree	Disagree		Reject	Adopt	Reject	Didn’t try	Adopt			Reject		1	1	0	1	0	1	0	4	57.1429	1	3		0	1
1380		Beni suief	Upper	40-	40	male	No	married	Yes	University or more	Yes	No		Disagree	Disagree	Disagree	Disagree	Agree	Disagree	Disagree	Disagree	Disagree	Disagree	Agree	Disagree		Adopt	Reject		Adopt	Didn’t try	Didn’t try	Adopt			1	1	1	1	0	1	0	5	71.4286	1	3		1	1
1381		Beni suief	Upper	30-	30	female	No	married	Yes	Secondary or Diploma	Yes	Yes		Agree	Disagree	Disagree	Disagree	Agree	Agree	Agree	Disagree	Disagree	Agree	Disagree	Disagree		Adopt	Reject	Adopt	Adopt	Didn’t try			Reject		1	1	1	1	1	0	0	5	71.4286	1	3		1	1
1382		Beni suief	Upper	>=60	62	female	No	married	Yes	Illiterate	Yes	No		Agree	Disagree	Disagree	Disagree	Disagree	Agree	Agree	Disagree	Agree	Disagree	Disagree	Disagree		Reject	Reject	Reject	Didn’t try	Try					1	0	0	0	0	1	0	2	28.5714	0	2		1	1
1383		Beni suief	Upper	<=19	10	female	Yes	single	No	Primary	No	Yes		Disagree	Disagree	Disagree	Disagree	Disagree	Agree	Agree	Disagree	Disagree	Disagree	Disagree	Disagree		Reject	Adopt	Try		Adopt			Adopt		1	0	0	0	0	0	0	1	14.2857	0	1		1	0
1384		Beni suief	Upper	>=60	64	male	No	married	Yes	Read and write	Yes	No		Agree	Disagree	Disagree	Disagree	Disagree	Disagree	Agree	Agree	Disagree	Disagree	Disagree	Disagree		Reject	Reject		Didn’t try	Try	Try	Adopt			1	1	0	1	0	1	0	4	57.1429	1	3		0	1
1385		Beni suief	Upper	20-	20	male	No	single	No	University or more	No	No		Disagree	Disagree	Disagree	Disagree	Disagree	Agree	Agree	Disagree	Disagree	Agree	Agree	Disagree		Reject	Reject		Didn’t try	Try	Try	Adopt			1	1	1	1	1	1	0	6	85.7143	1	4		1	1
1386		Beni suief	Upper	<=19	15	male	Yes	single	No	Preparatory	No	Yes		Disagree	Disagree	Agree	Disagree	Disagree	Agree	Agree	Disagree	Disagree	Agree	Agree	Disagree		Reject	Reject		Didn’t try	Try	Try	Adopt	Adopt		1	1	1	1	1	1	0	6	85.7143	1	4		1	1
1387		Beni suief	Upper	40-	40	female	No	married	Yes	Illiterate	Yes	Yes		Agree	Disagree	Disagree	Disagree	Disagree	Agree	Agree	Disagree	Disagree	Disagree	Disagree	Disagree		Reject	Adopt	Reject	Didn’t try	Adopt			Adopt		1	1	1	1	1	0	0	5	71.4286	1	3		1	1
1388		Beni suief	Upper	50-	51	male	No	married	Yes	Illiterate	Yes	No		Agree	Disagree	Disagree	Disagree	Disagree	Disagree	Disagree	Disagree	Disagree	Disagree	Disagree	Disagree		Reject	Reject		Reject	Try	Try	Reject			0	0	1	1	0	0	0	2	28.5714	0	2		1	1
1389		Beni suief	Upper	40-	42	female	No	married	Yes	Illiterate	Yes	Yes		Agree	Disagree	Agree	Disagree	Disagree	Agree	Agree	Agree	Agree	Disagree	Agree	Agree		Reject	Adopt	Reject	Didn’t try	Adopt			Adopt		1	1	0	1	0	0	0	3	42.8571	0	2		1	1
1390		Beni suief	Upper	20-	23	male	No	single	No	Read and write	No	Yes		Agree	Disagree	Agree	Disagree	Agree	Disagree	Disagree	Disagree	Disagree	Agree	Disagree	Disagree		Reject	Reject		Reject	Didn’t try	Didn’t try	Reject	Adopt		1	1	0	1	0	0	0	3	42.8571	0	2		1	1
1391		Beni suief	Upper	<=19	16	female	Yes	single	No	Secondary or Diploma	No	Yes		Agree	Disagree	Disagree	Disagree	Disagree	Disagree	Agree	Disagree	Disagree	Agree	Disagree	Disagree		Adopt	Reject	Reject	Adopt	Try			Reject		1	0	0	1	1	0	0	3	42.8571	0	2		1	1
1392		Beni suief	Upper	40-	48	male	No	married	Yes	Illiterate	Yes	Yes		Agree	Agree	Agree	Agree	Agree	Agree	Agree	Disagree	Disagree	Agree	Agree	Agree		Reject	Reject		Didn’t try	Reject	Didn’t try	Adopt	Adopt		1	1	1	1	0	1	0	5	71.4286	1	3		1	0
1393		Beni suief	Upper	20-	21	male	No	single	No	Secondary or Diploma	No	Yes		Agree	Agree	Agree	Disagree	Agree	Disagree	Agree	Disagree	Disagree	Agree	Agree	Agree		Reject	Reject		Didn’t try	Try	Try	Adopt	Adopt		1	0	0	1	0	1	0	3	42.8571	0	2		1	1
1394		Beni suief	Upper	<=19	12	male	Yes	single	No	Preparatory	No	No		Agree	Agree	Agree	Agree	Agree	Disagree	Agree	Agree	Disagree	Disagree	Agree	Agree		Reject	Reject			Didn’t try	Didn’t try	Reject			0	0	0	1	0	0	0	1	14.2857	0	1		1	1
1395		Beni suief	Upper	30-	39	female	No	married	Yes	Illiterate	Yes	Yes		Agree	Disagree	Disagree	Disagree	Disagree	Agree	Agree	Agree	Disagree	Agree	Agree	Disagree		Reject	Adopt	Reject	Didn’t try	Adopt			Try		1	1	0	1	1	0	0	4	57.1429	1	3		1	1
1396		Beni suief	Upper	20-	23	female	No	married	Yes	Secondary or Diploma	Yes	Yes		Agree	Agree	Agree	Agree	Agree	Agree	Agree	Agree	Agree	Agree	Agree	Agree		Reject	Adopt	Reject	Didn’t try	Adopt			Try		1	0	0	1	1	1	1	5	71.4286	1	3		0	1
1397		Beni suief	Upper	30-	31	female	No	married	Yes	Read and write	Yes	Yes		Agree	Disagree	Disagree	Disagree	Disagree	Agree	Disagree	Disagree	Disagree	Disagree	Disagree	Disagree		Reject	Adopt	Adopt	Didn’t try	Adopt			Reject		1	0	1	1	1	1	0	5	71.4286	1	3		0	1
1398		Beni suief	Upper	<=19	16	male	Yes	single	No	Preparatory	No	Yes		Agree	Agree	Agree	Agree	Disagree	Agree	Agree	Agree	Disagree	Disagree	Disagree	Disagree		Reject	Reject		Didn’t try	Try	Try	Reject	Adopt		1	1	1	0	1	1	0	5	71.4286	1	3		1	1
1399		Beni suief	Upper	<=19	18	male	Yes	single	No	University or more	No	No		Agree	Agree	Disagree	Disagree	Disagree	Disagree	Disagree	Disagree	Disagree	Agree	Disagree	Disagree		Adopt	Reject		Adopt	Didn’t try	Didn’t try	Adopt			1	0	0	1	0	1	0	3	42.8571	0	2		1	1
1400		Beni suief	Upper	<=19	11	male	Yes	single	No	Primary	No	No		Disagree	Disagree	Agree	Disagree	Disagree	Disagree	Agree	Disagree	Disagree	Disagree	Disagree	Disagree		Reject	Reject			Didn’t try	Didn’t try	Reject			1	0	0	0	0	0	0	1	14.2857	0	1		0	0
1401		Beni suief	Upper	40-	41	male	No	married	Yes	Read and write	Yes	No		Agree	Disagree	Disagree	Disagree	Agree	Disagree	Agree	Disagree	Disagree	Disagree	Disagree	Disagree		Reject	Reject		Didn’t try	Try	Try	Adopt			1	0	0	1	0	0	0	2	28.5714	0	2		1	1
1402		Beni suief	Upper	30-	36	female	No	married	Yes	Illiterate	Yes	Yes		Agree	Disagree	Disagree	Disagree	Disagree	Disagree	Disagree	Disagree	Disagree	Disagree	Disagree	Disagree		Reject	Adopt	Try	Didn’t try	Adopt			Adopt		1	1	1	1	1	1	0	6	85.7143	1	4		0	1
1403		Beni suief	Upper	<=19	16	male	Yes	single	No	University or more	No	Yes		Disagree	Agree	Agree	Disagree	Disagree	Agree	Agree	Disagree	Disagree	Disagree	Agree	Agree		Reject	Reject		Try	Try	Try	Try	Try		1	0	1	0	0	1	0	3	42.8571	0	2		1	1
1404		Beni suief	Upper	<=19	11	male	Yes	single	No	Read and write	No	No		Agree	Agree	Agree	Agree	Disagree	Disagree	Agree	Disagree	Disagree	Disagree	Disagree	Disagree		Reject	Adopt			Adopt	Try	Didn’t try			1	0	0	1	0	0	0	2	28.5714	0	2		0	1
1405		Beni suief	Upper	40-	43	male	No	married	Yes	Primary	Yes	No		Agree	Disagree	Disagree	Disagree	Agree	Agree	Agree	Disagree	Agree	Disagree	Disagree	Disagree		Reject	Reject		Didn’t try	Reject	Didn’t try	Adopt			1	1	1	1	0	1	0	5	71.4286	1	3		1	1
1406		Beni suief	Upper	40-	42	female	No	married	Yes	Illiterate	Yes	No		Agree	Agree	Agree	Agree	Agree	Agree	Agree	Agree	Disagree	Agree	Agree	Agree		Reject	Adopt	Adopt	Didn’t try	Adopt					1	1	1	1	1	1	0	6	85.7143	1	4		1	1
1407		Beni suief	Upper	<=19	15	female	Yes	single	No	Preparatory	No	No		Agree	Agree	Agree	Agree	Agree	Agree	Agree	Agree	Disagree	Agree	Agree	Agree		Adopt	Reject	Adopt	Adopt	Try					1	1	0	1	1	1	1	6	85.7143	1	4		1	1
1408		Beni suief	Upper	>=60	75	male	No	married	Yes	Illiterate	Yes	No		Agree	Disagree	Disagree	Disagree	Agree	Disagree	Agree	Disagree	Disagree	Disagree	Disagree	Disagree		Reject	Reject		Didn’t try	Try	Try	Adopt			1	0	0	1	0	1	0	3	42.8571	0	2		1	1
1409		Beni suief	Upper	>=60	64	female	No	married	Yes	Illiterate	Yes	Yes		Agree	Disagree	Agree	Agree	Disagree	Disagree	Agree	Agree	Agree	Disagree	Disagree	Disagree		Reject	Adopt	Try	Didn’t try	Adopt			Adopt		1	0	0	1	0	1	0	3	42.8571	0	2		0	0
1410		Beni suief	Upper	20-	22	female	No	married	Yes	Illiterate	Yes	Yes		Agree	Agree	Agree	Disagree	Disagree	Disagree	Agree	Disagree	Disagree	Agree	Disagree	Disagree		Reject	Adopt	Try	Didn’t try	Adopt			Adopt		1	0	0	1	1	0	0	3	42.8571	0	2		1	0
1411		Beni suief	Upper	<=19	13	male	Yes	single	No	Preparatory	No	Yes		Agree	Agree	Disagree	Disagree	Disagree	Disagree	Agree	Agree	Disagree	Disagree	Disagree	Disagree		Reject	Reject			Try	Try	Didn’t try	Reject		1	0	0	1	0	1	0	3	42.8571	0	2		1	1
1412		Beni suief	Upper	30-	38	male	No	married	Yes	University or more	Yes	Yes		Agree	Agree	Agree	Disagree	Agree	Agree	Agree	Disagree	Disagree	Disagree	Agree	Agree		Reject	Reject		Didn’t try	Didn’t try	Didn’t try	Adopt	Adopt		1	1	1	1	1	1	0	6	85.7143	1	4		1	1
1413		Beni suief	Upper	20-	27	male	No	married	Yes	Illiterate	Yes	Yes		Disagree	Agree	Agree	Disagree	Agree	Disagree	Agree	Disagree	Disagree	Disagree	Agree	Agree		Reject	Reject		Didn’t try	Didn’t try	Didn’t try	Adopt	Reject		1	1	1	1	1	1	0	6	85.7143	1	4		1	1
1414		Beni suief	Upper	<=19	16	female	Yes	married	Yes	Illiterate	Yes	No		Agree	Agree	Disagree	Disagree	Agree	Agree	Agree	Agree	Agree	Disagree	Agree	Disagree		Reject	Reject	Adopt	Didn’t try	Didn’t try					1	1	0	1	1	1	0	5	71.4286	1	3		1	1
1415		Beni suief	Upper	20-	22	female	No	married	Yes	Secondary or Diploma	Yes	Yes		Agree	Agree	Disagree	Disagree	Agree	Agree	Agree	Agree	Agree	Disagree	Disagree	Disagree		Reject	Reject	Adopt	Didn’t try	Didn’t try			Adopt		1	1	0	1	1	1	0	5	71.4286	1	3		1	1
1416		Beni suief	Upper	<=19	18	female	Yes	married	Yes	Secondary or Diploma	Yes	Yes		Agree	Agree	Disagree	Disagree	Agree	Agree	Agree	Agree	Agree	Disagree	Disagree	Disagree		Reject	Reject	Adopt	Didn’t try	Didn’t try			Reject		1	1	1	1	1	1	0	6	85.7143	1	4		1	1
1417		Beni suief	Upper	30-	36	male	No	married	Yes	Illiterate	Yes	Yes		Disagree	Agree	Agree	Disagree	Disagree	Agree	Agree	Agree	Agree	Disagree	Disagree	Disagree		Reject	Reject		Didn’t try	Try	Try	Adopt	Reject		1	1	1	1	1	1	1	7	100	1	4		1	1
1418		Beni suief	Upper	20-	27	female	No	married	Yes	Illiterate	Yes	No		Agree	Agree	Agree	Agree	Disagree	Agree	Agree	Agree	Agree	Disagree	Agree	Agree		Reject	Reject	Adopt	Didn’t try	Try					1	1	0	1	1	1	1	6	85.7143	1	4		1	1
1419		Beni suief	Upper	<=19	11	female	Yes	single	No	Primary	No	No		Agree	Agree	Agree	Agree	Disagree	Agree	Agree	Agree	Agree	Disagree	Agree	Agree		Reject	Reject	Adopt		Try					1	1	0	1	1	1	1	6	85.7143	1	4		1	1
1420		Beni suief	Upper	40-	40	male	No	married	Yes	University or more	Yes	No		Agree	Disagree	Agree	Disagree	Agree	Agree	Agree	Agree	Agree	Agree	Disagree	Disagree		Adopt	Reject		Adopt	Didn’t try	Didn’t try	Adopt			1	1	1	1	1	1	0	6	85.7143	1	4		1	1
1421		Beni suief	Upper	30-	30	female	No	married	Yes	Secondary or Diploma	Yes	Yes		Disagree	Disagree	Disagree	Disagree	Agree	Agree	Agree	Disagree	Disagree	Disagree	Disagree	Agree		Reject	Reject	Adopt	Didn’t try	Try			Adopt		1	1	0	1	1	1	0	5	71.4286	1	3		1	1
1422		Beni suief	Upper	40-	42	female	No	married	Yes	Read and write	Yes	Yes		Disagree	Disagree	Disagree	Disagree	Agree	Agree	Agree	Disagree	Agree	Disagree	Disagree	Agree		Reject	Reject	Adopt	Didn’t try	Try			Reject		1	1	0	1	1	1	0	5	71.4286	1	3		1	1
1423		Beni suief	Upper	<=19	12	male	Yes	single	No	Primary	No	No		Disagree	Disagree	Disagree	Disagree	Agree	Agree	Agree	Agree	Agree	Disagree	Disagree	Disagree		Adopt	Reject			Try	Try	Adopt			1	0	0	1	1	1	1	5	71.4286	1	3		1	1
1424		Beni suief	Upper	<=19	11	male	Yes	single	No	Primary	No	Yes		Disagree	Disagree	Disagree	Disagree	Agree	Agree	Agree	Agree	Agree	Disagree	Disagree	Disagree		Adopt	Reject			Try	Try	Didn’t try	Adopt		1	0	0	1	1	1	1	5	71.4286	1	3		1	1
1425		Beni suief	Upper	<=19	13	male	Yes	single	No	Preparatory	No	Yes		Disagree	Disagree	Disagree	Disagree	Agree	Agree	Agree	Agree	Agree	Disagree	Disagree	Disagree		Adopt	Reject			Try	Try	Didn’t try	Adopt		1	0	0	1	1	1	1	5	71.4286	1	3		1	1
1426		Beni suief	Upper	20-	29	male	No	married	Yes	University or more	Yes	Yes		Disagree	Agree	Disagree	Disagree	Agree	Agree	Disagree	Disagree	Disagree	Agree	Disagree	Agree		Reject	Adopt		Reject	Adopt	Try	Reject	Adopt		1	1	1	1	1	1	0	6	85.7143	1	4		1	1
1427		Beni suief	Upper	<=19	18	male	Yes	single	No	Secondary or Diploma	No	Yes		Disagree	Agree	Disagree	Disagree	Agree	Agree	Disagree	Disagree	Disagree	Agree	Disagree	Agree		Reject	Adopt		Reject	Adopt	Try	Reject	Reject		1	1	1	1	1	1	0	6	85.7143	1	4		1	1
1428		Beni suief	Upper	>=60	95	female	No	married	Yes	Illiterate	Yes	Yes		Agree	Disagree	Agree	Disagree	Agree	Agree	Agree	Agree	Agree	Disagree	Agree	Agree		Reject	Adopt	Adopt	Didn’t try	Adopt			Reject		1	1	1	1	1	0	0	5	71.4286	1	3		1	1
1429		Beni suief	Upper	40-	45	female	No	married	Yes	Illiterate	Yes	Yes		Agree	Disagree	Agree	Disagree	Agree	Agree	Agree	Agree	Agree	Disagree	Agree	Agree		Reject	Adopt	Adopt	Didn’t try	Adopt			Reject		1	1	1	1	1	0	0	5	71.4286	1	3		1	1
1430		Beni suief	Upper	20-	25	female	No	married	Yes	Illiterate	Yes	Yes		Agree	Disagree	Agree	Disagree	Agree	Agree	Agree	Agree	Agree	Disagree	Agree	Agree		Reject	Adopt	Adopt	Didn’t try	Adopt			Reject		1	1	1	1	1	0	0	5	71.4286	1	3		1	1
1431		Beni suief	Upper	20-	21	female	No	married	Yes	Secondary or Diploma	Yes	Yes		Agree	Disagree	Agree	Disagree	Agree	Agree	Agree	Agree	Agree	Disagree	Agree	Agree		Reject	Adopt	Adopt	Didn’t try	Adopt			Adopt		1	1	1	1	1	1	0	6	85.7143	1	4		1	1
1432		Beni suief	Upper	40-	48	male	No	married	Yes	Illiterate	Yes	Yes		Disagree	Disagree	Agree	Disagree	Agree	Disagree	Agree	Disagree	Disagree	Disagree	Disagree	Disagree		Reject	Adopt		Didn’t try	Adopt	Try	Adopt	Reject		1	1	1	1	1	1	0	6	85.7143	1	4		1	1
1433		Beni suief	Upper	20-	22	male	No	single	No	University or more	No	No		Disagree	Disagree	Agree	Disagree	Agree	Disagree	Agree	Disagree	Disagree	Disagree	Disagree	Disagree		Reject	Adopt		Didn’t try	Adopt	Didn’t try	Adopt			1	1	1	1	1	1	0	6	85.7143	1	4		1	1
1434		Beni suief	Upper	30-	38	female	No	married	Yes	Illiterate	Yes	Yes		Agree	Disagree	Agree	Disagree	Agree	Agree	Agree	Agree	Disagree	Disagree	Disagree	Disagree		Reject	Reject	Reject	Didn’t try	Try			Adopt		1	0	0	1	1	1	0	4	57.1429	1	3		1	1
1435		Beni suief	Upper	20-	21	female	No	single	No	University or more	No	Yes		Agree	Disagree	Agree	Disagree	Agree	Agree	Agree	Agree	Disagree	Disagree	Disagree	Disagree		Reject	Reject	Reject	Didn’t try	Try			Reject		1	0	0	1	1	1	0	4	57.1429	1	3		1	1
1436		Beni suief	Upper	<=19	18	female	Yes	single	No	Secondary or Diploma	No	No		Agree	Disagree	Agree	Disagree	Agree	Agree	Agree	Agree	Disagree	Disagree	Disagree	Disagree		Reject	Reject	Reject	Didn’t try	Try					1	0	0	1	1	1	0	4	57.1429	1	3		1	1
1437		Beni suief	Upper	<=19	15	female	Yes	single	No	Preparatory	No	No		Agree	Disagree	Agree	Disagree	Agree	Agree	Agree	Agree	Disagree	Disagree	Disagree	Disagree		Reject	Reject	Reject	Didn’t try	Try					1	0	0	1	1	1	0	4	57.1429	1	3		1	1
1438		Beni suief	Upper	>=60	63	male	No	married	Yes	Illiterate	Yes	No		Agree	Agree	Agree	Disagree	Agree	Agree	Agree	Agree	Disagree	Disagree	Disagree	Disagree		Reject	Reject		Reject	Try	Try	Reject			1	1	1	1	1	1	1	7	100	1	4		1	1
1439		Beni suief	Upper	30-	34	male	No	single	No	Illiterate	No	No		Agree	Agree	Agree	Disagree	Agree	Agree	Agree	Agree	Disagree	Disagree	Disagree	Disagree		Reject	Reject		Reject	Try	Try	Reject			1	1	1	1	1	1	1	7	100	1	4		1	1
1440		Beni suief	Upper	20-	29	male	No	single	No	University or more	No	Yes		Disagree	Agree	Agree	Disagree	Agree	Disagree	Agree	Agree	Disagree	Disagree	Disagree	Agree		Reject	Reject		Reject	Try	Try	Reject	Reject		1	1	1	1	1	1	1	7	100	1	4		1	1
1441		Beni suief	Upper	50-	54	female	No	married	Yes	Illiterate	Yes	Yes		Agree	Agree	Agree	Agree	Agree	Agree	Agree	Agree	Agree	Disagree	Agree	Agree		Reject	Reject	Reject	Didn’t try	Try			Adopt		1	1	1	1	1	1	0	6	85.7143	1	4		0	1
1442		Beni suief	Upper	20-	21	female	No	single	No	Illiterate	No	No		Agree	Agree	Agree	Agree	Agree	Agree	Agree	Agree	Agree	Disagree	Agree	Agree		Reject	Reject	Reject	Didn’t try	Try					1	1	1	1	1	1	0	6	85.7143	1	4		0	1
1443		Beni suief	Upper	<=19	16	female	Yes	single	No	Illiterate	No	Yes		Agree	Agree	Agree	Disagree	Agree	Agree	Agree	Agree	Agree	Disagree	Agree	Agree		Reject	Reject	Reject	Didn’t try	Try			Reject		1	1	1	1	1	1	0	6	85.7143	1	4		1	1
1444		Beni suief	Upper	<=19	18	female	Yes	single	No	Illiterate	No	No		Agree	Agree	Agree	Disagree	Agree	Agree	Agree	Agree	Agree	Disagree	Agree	Agree		Reject	Reject	Reject	Didn’t try	Try					1	1	1	1	1	1	0	6	85.7143	1	4		1	1
1445		cairo	Middle	20-	26	female	No	single	No	University or more	No	No		Disagree	Disagree	Disagree	Disagree	Agree	Agree	Disagree	Disagree	Disagree	Agree	Disagree	Disagree		Reject	Reject	Reject	Didn’t try	Didn’t try					1	1	1	1	0	1	0	5	71.4286	1	3		1	1
1446		cairo	Middle	20-	21	female	No	single	No	University or more	No	Yes		Agree	Agree	Agree	Disagree	Disagree	Disagree	Disagree	Disagree	Agree	Disagree	Agree	Agree		Adopt	Reject	Reject	Adopt	Didn’t try			Adopt		1	1	1	1	0	1	1	6	85.7143	1	4		1	1
1447		cairo	Middle	20-	20	female	No	single	No	University or more	No	Yes		Agree	Agree	Agree	Disagree	Agree	Agree	Agree	Disagree	Disagree	Agree	Disagree	Disagree		Reject	Adopt	Reject	Didn’t try	Adopt			Adopt		1	1	1	0	1	1	0	5	71.4286	1	3		1	1
1448		cairo	Middle	40-	40	female	No	single	No	Secondary or Diploma	No	Yes		Agree	Disagree	Agree	Disagree	Disagree	Agree	Agree	Agree	Agree	Agree	Agree	Disagree		Reject	Reject	Reject	Didn’t try	Try			Adopt		0	1	1	1	0	1	0	4	57.1429	1	3		1	1
1449		cairo	Middle	>=60	63	male	No	married	Yes	University or more	Yes	No		Disagree	Disagree	Disagree	Disagree	Disagree	Disagree	Disagree	Disagree	Disagree	Agree	Agree	Agree		Reject	Adopt		Didn’t try	Adopt	Didn’t try	Adopt			1	1	1	1	1	1	1	7	100	1	4		1	1
1450		cairo	Middle	20-	26	female	No	single	No	University or more	No	Yes		Agree	Agree	Disagree	Disagree	Agree	Agree	Agree	Disagree	Disagree	Disagree	Disagree	Disagree		Reject	Reject	Reject	Didn’t try	Didn’t try			Reject		1	1	0	1	0	1	0	4	57.1429	1	3		1	1
1451		cairo	Middle	20-	20	male	No	single	No	University or more	No	Yes		Agree	Agree	Agree	Disagree	Agree	Disagree	Disagree	Disagree	Disagree	Agree	Agree	Agree		Reject	Adopt		Didn’t try	Adopt	Didn’t try	Adopt	Reject		1	1	1	1	1	1	1	7	100	1	4		1	1
1452		cairo	Middle	30-	37	female	No	married	Yes	Secondary or Diploma	Yes	Yes		Disagree	Disagree	Disagree	Disagree	Agree	Agree	Disagree	Disagree	Agree	Disagree	Disagree	Disagree		Adopt	Adopt	Reject	Adopt	Adopt			Adopt		1	1	1	1	0	1	1	6	85.7143	1	4		1	1
1453		cairo	Middle	50-	55	female	No	widdow	No	Illiterate	No	No		Disagree	Disagree	Disagree	Disagree	Disagree	Disagree	Disagree	Disagree	Disagree	Disagree	Agree	Disagree		Reject	Reject	Reject	Try	Didn’t try					0	0	0	0	0	0	0	0	0	0	1		1	1
1454		cairo	Middle	50-	50	female	No	married	Yes	Illiterate	Yes	No		Agree	Agree	Agree	Agree	Agree	Agree	Agree	Agree	Disagree	Agree	Agree	Agree		Reject	Reject	Reject	Try	Didn’t try					1	0	1	0	0	1	1	4	57.1429	1	3		1	1
1455		cairo	Middle	<=19	16	female	Yes	single	No	Read and write	No	No		Agree	Agree	Agree	Agree	Agree	Agree	Agree	Disagree	Agree	Disagree	Disagree	Agree		Reject	Reject	Reject	Try	Didn’t try					1	1	1	0	0	0	1	4	57.1429	1	3		1	1
1456		cairo	Middle	30-	30	female	No	married	Yes	Secondary or Diploma	Yes	Yes		Disagree	Disagree	Disagree	Disagree	Disagree	Agree	Agree	Agree	Disagree	Disagree	Disagree	Disagree		Reject	Adopt	Reject	Didn’t try	Adopt			Reject		1	1	0	1	0	0	0	3	42.8571	0	2		1	1
1457		cairo	Middle	<=19	15	female	Yes	single	No	Preparatory	No	Yes		Disagree	Agree	Agree	Disagree	Disagree	Disagree	Agree	Disagree	Disagree	Disagree	Disagree	Disagree		Reject	Adopt	Reject	Didn’t try	Adopt			Reject		1	0	0	1	1	1	0	4	57.1429	1	3		1	1
1458		cairo	Middle	<=19	14	female	Yes	single	No	Preparatory	No	No		Agree	Disagree	Agree	Agree	Disagree	Disagree	Agree	Disagree	Disagree	Disagree	Disagree	Disagree		Adopt	Reject	Reject		Reject					1	0	1	1	0	1	0	4	57.1429	1	3		1	0
1459		cairo	Middle	20-	27	female	No	married	Yes	Read and write	Yes	No		Agree	Agree	Disagree	Disagree	Agree	Agree	Agree	Disagree	Agree	Agree	Agree	Disagree		Reject	Reject	Try	Try	Didn’t try					1	1	1	1	0	1	1	6	85.7143	1	4		1	1
1460		cairo	Middle	50-	50	female	No	married	Yes	Read and write	Yes	No		Agree	Agree	Disagree	Disagree	Disagree	Agree	Agree	Agree	Agree	Agree	Agree	Agree		Reject	Reject	Reject	Try	Didn’t try					1	1	1	0	1	1	0	5	71.4286	1	3		1	1
1461		cairo	Middle	<=19	12	female	Yes	single	No	Primary	No	Yes		Disagree	Agree	Disagree	Disagree	Disagree	Agree	Agree	Agree	Agree	Agree	Agree	Agree		Reject	Reject	Reject		Didn’t try			Adopt		1	1	1	0	1	1	0	5	71.4286	1	3		1	1
1462		cairo	Middle	>=60	62	male	No	married	Yes	Illiterate	Yes	No		Disagree	Disagree	Disagree	Disagree	Disagree	Disagree	Disagree	Disagree	Agree	Disagree	Disagree	Disagree		Reject	Reject		Didn’t try	Didn’t try	Didn’t try	Adopt			0	0	0	0	0	0	0	0	0	0	1		1	1
1463		cairo	Middle	50-	54	female	No	married	Yes	Illiterate	Yes	Yes		Disagree	Disagree	Disagree	Disagree	Disagree	Disagree	Disagree	Disagree	Disagree	Disagree	Disagree	Disagree		Reject	Reject	Reject	Try	Didn’t try			Adopt		0	0	0	0	0	0	0	0	0	0	1		1	1
1464		cairo	Middle	50-	57	male	No	married	Yes	University or more	Yes	Yes		Disagree	Agree	Disagree	Disagree	Agree	Disagree	Agree	Agree	Disagree	Agree	Agree	Agree		Reject	Reject		Didn’t try	Didn’t try	Didn’t try	Adopt	Try		1	1	1	1	1	1	0	6	85.7143	1	4		1	0
1465		cairo	Middle	50-	50	female	No	married	Yes	Preparatory	Yes	Yes		Disagree	Agree	Disagree	Disagree	Agree	Disagree	Disagree	Disagree	Disagree	Disagree	Disagree	Disagree		Reject	Adopt	Adopt	Didn’t try	Adopt			Reject		1	0	1	1	1	1	1	6	85.7143	1	4		0	1
1466		cairo	Middle	<=19	19	male	Yes	single	No	University or more	No	Yes		Disagree	Agree	Disagree	Disagree	Agree	Disagree	Agree	Agree	Disagree	Disagree	Agree	Agree		Adopt	Adopt		Adopt	Adopt	Didn’t try	Adopt	Reject		1	0	1	1	1	1	0	5	71.4286	1	3		0	1
1467		cairo	Middle	20-	21	female	No	single	No	University or more	No	No		Disagree	Disagree	Disagree	Disagree	Disagree	Disagree	Agree	Disagree	Disagree	Disagree	Agree	Disagree		Reject	Reject	Adopt	Didn’t try	Didn’t try					1	1	1	1	1	1	1	7	100	1	4		1	1
1468		cairo	Middle	>=60	85	male	No	married	Yes	Illiterate	Yes	Yes		Disagree	Disagree	Disagree	Disagree	Disagree	Disagree	Disagree	Disagree	Disagree	Disagree	Disagree	Disagree		Adopt	Reject		Adopt	Reject	Didn’t try	Didn’t try	Adopt		0	0	0	0	0	0	0	0	0	0	1		0	0
1469		cairo	Middle	>=60	75	female	No	married	Yes	Illiterate	Yes	No		Agree	Agree	Disagree	Disagree	Disagree	Disagree	Disagree	Disagree	Disagree	Agree	Disagree	Disagree		Reject	Reject	Adopt	Try	Didn’t try					0	0	0	0	0	1	0	1	14.2857	0	1		1	0
1470		cairo	Middle	20-	25	female	No	single	No	Secondary or Diploma	No	Yes		Agree	Agree	Agree	Agree	Agree	Agree	Agree	Agree	Agree	Disagree	Disagree	Disagree		Reject	Reject	Adopt	Try	Didn’t try			Adopt		1	1	1	0	0	1	0	4	57.1429	1	3		1	1
1471		cairo	Middle	20-	27	male	No	married	Yes	Preparatory	Yes	Yes		Agree	Disagree	Disagree	Disagree	Agree	Agree	Agree	Disagree	Agree	Disagree	Agree	Agree		Reject	Adopt		Didn’t try	Adopt	Didn’t try	Adopt	Reject		1	1	0	1	1	1	1	6	85.7143	1	4		1	1
1472		cairo	Middle	20-	23	female	No	married	Yes	Illiterate	Yes	No		Agree	Disagree	Agree	Disagree	Disagree	Agree	Agree	Agree	Agree	Agree	Agree	Agree		Reject	Reject	Adopt	Didn’t try	Didn’t try					1	1	1	1	0	1	0	5	71.4286	1	3		1	1
1473		cairo	Middle	50-	53	male	No	married	Yes	Illiterate	Yes	Yes		Agree	Agree	Disagree	Agree	Disagree	Agree	Agree	Agree	Disagree	Agree	Agree	Disagree		Adopt	Adopt		Adopt	Adopt	Didn’t try	Adopt	Adopt		1	1	1	1	1	1	0	6	85.7143	1	4		1	1
1474		cairo	Middle	40-	42	female	No	married	Yes	Illiterate	Yes	Yes		Disagree	Agree	Disagree	Disagree	Disagree	Disagree	Agree	Agree	Disagree	Agree	Disagree	Agree		Reject	Adopt	Reject	Didn’t try	Adopt			Adopt		1	0	0	1	1	0	0	3	42.8571	0	2		0	1
1475		cairo	Middle	20-	21	male	No	single	No	Preparatory	No	No		Agree	Agree	Disagree	Disagree	Disagree	Agree	Agree	Agree	Disagree	Agree	Disagree	Agree		Adopt	Adopt		Adopt	Adopt	Didn’t try	Adopt			1	1	0	1	1	1	0	5	71.4286	1	3		0	0
1476		cairo	Middle	<=19	12	female	Yes	single	No	Primary	No	No		Agree	Agree	Agree	Disagree	Disagree	Agree	Agree	Agree	Disagree	Disagree	Agree	Agree		Reject	Reject	Adopt		Didn’t try					1	1	0	0	0	1	1	4	57.1429	1	3		0	1
1477		cairo	Middle	20-	27	male	No	married	Yes	Primary	Yes	Yes		Disagree	Disagree	Agree	Disagree	Disagree	Disagree	Disagree	Disagree	Disagree	Disagree	Disagree	Disagree		Adopt	Reject		Adopt	Reject	Didn’t try	Adopt	Reject		0	1	0	1	0	1	0	3	42.8571	0	2		1	1
1478		cairo	Middle	20-	23	female	No	married	Yes	Secondary or Diploma	Yes	No		Agree	Agree	Disagree	Disagree	Disagree	Disagree	Disagree	Agree	Disagree	Disagree	Agree	Disagree		Reject	Adopt	Reject	Didn’t try	Adopt					1	0	0	1	0	1	0	3	42.8571	0	2		0	1
1479		cairo	Middle	>=60	60	female	No	widdow	No	Illiterate	No	No		Agree	Agree	Disagree	Disagree	Disagree	Disagree	Disagree	Disagree	Disagree	Disagree	Disagree	Disagree		Reject	Reject	Reject	Didn’t try	Try					0	0	0	0	0	0	0	0	0	0	1		0	0
1480		cairo	Middle	30-	30	female	No	widdow	No	Primary	No	Yes		Agree	Agree	Disagree	Agree	Disagree	Agree	Agree	Agree	Disagree	Disagree	Disagree	Disagree		Reject	Reject	Reject	Didn’t try	Didn’t try			Adopt		0	0	0	1	1	1	0	3	42.8571	0	2		1	1
1481		cairo	Middle	>=60	63	male	No	married	Yes	Illiterate	Yes	Yes		Disagree	Disagree	Disagree	Disagree	Disagree	Disagree	Disagree	Disagree	Disagree	Disagree	Disagree	Disagree		Reject	Adopt		Didn’t try	Adopt	Try	Adopt	Adopt		0	0	0	0	0	0	0	0	0	0	1		0	0
1482		cairo	Middle	>=60	63	female	No	married	Yes	Read and write	Yes	No		Agree	Disagree	Agree	Agree	Agree	Agree	Agree	Disagree	Agree	Agree	Agree	Disagree		Reject	Adopt	Adopt	Didn’t try	Adopt					1	0	0	0	0	0	0	1	14.2857	0	1		1	1
1483		cairo	Middle	50-	54	male	No	married	Yes	Preparatory	Yes	Yes		Agree	Agree	Disagree	Disagree	Agree	Agree	Agree	Disagree	Agree	Agree	Agree	Agree		Reject	Reject		Didn’t try	Didn’t try	Didn’t try	Adopt	Try		1	1	1	1	1	1	0	6	85.7143	1	4		1	1
1484		cairo	Middle	40-	46	female	No	married	Yes	Secondary or Diploma	Yes	Yes		Agree	Agree	Agree	Disagree	Agree	Agree	Agree	Agree	Agree	Agree	Agree	Agree		Reject	Adopt	Reject	Didn’t try	Adopt			Adopt		1	1	1	1	1	1	1	7	100	1	4		1	1
1485		cairo	Middle	20-	23	female	No	single	No	University or more	No	No		Agree	Agree	Disagree	Disagree	Disagree	Disagree	Agree	Agree	Disagree	Disagree	Agree	Agree		Reject	Reject	Reject	Didn’t try	Didn’t try					1	1	1	1	0	1	1	6	85.7143	1	4		1	1
1486		cairo	Middle	<=19	17	female	Yes	single	No	Secondary or Diploma	No	Yes		Agree	Agree	Agree	Agree	Agree	Agree	Agree	Agree	Agree	Agree	Agree	Agree		Reject	Reject	Reject	Didn’t try	Didn’t try			Reject		1	1	1	1	0	1	1	6	85.7143	1	4		1	1
1487		cairo	Middle	30-	35	male	No	married	Yes	Secondary or Diploma	Yes	Yes		Agree	Agree	Disagree	Disagree	Disagree	Disagree	Agree	Disagree	Disagree	Disagree	Disagree	Disagree		Reject	Adopt		Didn’t try	Adopt	Didn’t try	Adopt	Adopt		1	1	1	1	0	1	0	5	71.4286	1	3		1	1
1488		cairo	Middle	>=60	60	female	No	widdow	No	Illiterate	No	Yes		Agree	Disagree	Disagree	Agree	Agree	Agree	Agree	Agree	Agree	Disagree	Disagree	Agree		Reject	Reject	Reject	Didn’t try	Didn’t try			Adopt		1	0	0	0	0	1	0	2	28.5714	0	2		0	0
1489		cairo	Middle	30-	39	female	No	married	Yes	Secondary or Diploma	Yes	Yes		Agree	Agree	Disagree	Disagree	Disagree	Agree	Agree	Disagree	Agree	Disagree	Agree	Disagree		Adopt	Reject	Reject	Adopt	Didn’t try			Adopt		0	1	0	1	0	0	0	2	28.5714	0	2		1	1
1490		cairo	Middle	20-	27	male	No	married	Yes	University or more	Yes	No		Disagree	Disagree	Agree	Agree	Disagree	Disagree	Agree	Agree	Disagree	Agree	Agree	Agree		Reject	Adopt		Didn’t try	Adopt	Didn’t try	Adopt			1	1	1	1	0	1	1	6	85.7143	1	4		1	1
1491		cairo	Middle	<=19	18	male	Yes	single	No	Primary	No	No		Agree	Disagree	Agree	Agree	Disagree	Disagree	Agree	Agree	Disagree	Disagree	Agree	Agree		Reject	Adopt		Didn’t try	Adopt	Didn’t try	Adopt			1	1	1	1	0	1	1	6	85.7143	1	4		1	1
1492		cairo	Middle	<=19	18	male	Yes	single	No	Primary	No	No		Disagree	Agree	Agree	Disagree	Disagree	Disagree	Agree	Agree	Disagree	Disagree	Agree	Disagree		Reject	Adopt		Reject	Adopt	Try	Didn’t try			0	0	0	0	0	0	0	0	0	0	1		1	1
1493		cairo	Middle	40-	45	female	No	married	Yes	Illiterate	Yes	No		Agree	Disagree	Disagree	Disagree	Disagree	Disagree	Agree	Agree	Agree	Disagree	Disagree	Agree		Adopt	Adopt	Reject	Adopt	Adopt					1	0	1	0	1	0	0	3	42.8571	0	2		0	0
1494		cairo	Middle	>=60	65	male	No	married	Yes	Read and write	Yes	Yes		Agree	Agree	Disagree	Disagree	Disagree	Disagree	Disagree	Disagree	Disagree	Disagree	Agree	Disagree		Reject	Reject		Try	Didn’t try	Reject	Didn’t try	Reject		0	0	0	1	0	0	0	1	14.2857	0	1		1	1
1495		cairo	Middle	30-	34	female	No	married	Yes	Primary	Yes	Yes		Agree	Agree	Agree	Disagree	Disagree	Agree	Agree	Agree	Disagree	Disagree	Agree	Agree		Reject	Adopt	Adopt	Didn’t try	Adopt			Adopt		1	1	0	1	1	0	0	4	57.1429	1	3		1	0
1496		cairo	Middle	>=60	64	male	No	married	Yes	Illiterate	Yes	No		Agree	Disagree	Disagree	Disagree	Disagree	Disagree	Disagree	Disagree	Disagree	Disagree	Disagree	Disagree		Reject	Adopt		Didn’t try	Adopt	Try	Adopt			0	0	0	0	0	0	0	0	0	0	1		0	0
1497		cairo	Middle	50-	55	female	No	married	Yes	Illiterate	Yes	Yes		Agree	Agree	Disagree	Disagree	Disagree	Disagree	Agree	Disagree	Disagree	Agree	Agree	Agree		Reject	Adopt	Adopt	Didn’t try	Adopt			Reject		1	1	0	1	1	1	1	6	85.7143	1	4		1	1
1498		cairo	Middle	<=19	15	female	Yes	single	No	Preparatory	No	Yes		Disagree	Disagree	Disagree	Disagree	Disagree	Disagree	Disagree	Disagree	Disagree	Disagree	Disagree	Disagree		Reject	Adopt	Reject	Didn’t try	Adopt			Reject		0	0	0	0	0	0	0	0	0	0	1		0	1
1499		cairo	Middle	>=60	68	male	No	married	Yes	Preparatory	Yes	No		Agree	Agree	Agree	Disagree	Agree	Agree	Agree	Agree	Disagree	Disagree	Agree	Agree		Reject	Adopt		Didn’t try	Adopt	Didn’t try	Adopt			1	1	1	1	0	1	0	5	71.4286	1	3		1	1
1500		cairo	Middle	>=60	60	female	No	married	Yes	Preparatory	Yes	Yes		Agree	Disagree	Agree	Agree	Agree	Agree	Agree	Disagree	Agree	Disagree	Agree	Agree		Adopt	Adopt	Reject	Adopt	Adopt			Reject		1	1	0	1	1	1	0	5	71.4286	1	3		1	1
1501		cairo	Middle	20-	27	male	No	married	Yes	Read and write	Yes	No		Disagree	Disagree	Disagree	Disagree	Disagree	Disagree	Agree	Disagree	Disagree	Disagree	Agree	Disagree		Reject	Adopt		Didn’t try	Adopt	Try	Adopt			1	0	0	1	1	1	1	5	71.4286	1	3		0	1
1502		cairo	Middle	20-	23	female	No	married	Yes	Preparatory	Yes	Yes		Agree	Agree	Disagree	Disagree	Agree	Disagree	Agree	Disagree	Disagree	Agree	Agree	Disagree		Adopt	Adopt	Adopt	Adopt	Adopt			Reject		1	0	0	1	0	1	0	3	42.8571	0	2		1	1
1503		cairo	Middle	40-	42	male	No	married	Yes	Illiterate	Yes	No		Disagree	Disagree	Disagree	Disagree	Disagree	Disagree	Disagree	Disagree	Disagree	Disagree	Disagree	Disagree		Reject	Reject		Didn’t try	Didn’t try	Didn’t try	Adopt			0	0	0	0	0	0	0	0	0	0	1		0	0
1504		cairo	Middle	30-	31	female	No	married	Yes	Illiterate	Yes	Yes		Agree	Agree	Agree	Agree	Disagree	Agree	Agree	Disagree	Disagree	Disagree	Agree	Agree		Reject	Reject	Adopt	Didn’t try	Didn’t try			Adopt		0	1	0	0	1	1	0	3	42.8571	0	2		1	1
1505		cairo	Middle	<=19	16	female	Yes	single	No	Preparatory	No	Yes		Agree	Agree	Agree	Agree	Disagree	Agree	Agree	Agree	Disagree	Disagree	Agree	Agree		Reject	Reject	Adopt	Didn’t try	Didn’t try			Reject		1	1	0	1	1	1	0	5	71.4286	1	3		1	1
1506		cairo	Middle	40-	44	male	No	married	Yes	Illiterate	Yes	No		Disagree	Disagree	Disagree	Disagree	Disagree	Disagree	Disagree	Disagree	Disagree	Disagree	Disagree	Disagree		Reject	Reject		Try	Didn’t try	Reject	Adopt			0	0	0	0	0	0	0	0	0	0	1		1	1
1507		cairo	Middle	30-	36	female	No	married	Yes	Illiterate	Yes	Yes		Agree	Agree	Disagree	Disagree	Disagree	Agree	Disagree	Disagree	Disagree	Disagree	Agree	Agree		Reject	Reject	Adopt	Didn’t try	Didn’t try			Adopt		0	0	0	0	1	1	0	2	28.5714	0	2		1	1
1508		cairo	Middle	>=60	65	male	No	married	Yes	Illiterate	Yes	Yes		Agree	Agree	Agree	Agree	Disagree	Agree	Agree	Agree	Disagree	Disagree	Disagree	Disagree		Reject	Reject		Didn’t try	Didn’t try	Didn’t try	Adopt	Try		1	0	0	0	1	1	0	3	42.8571	0	2		0	0
1509		cairo	Middle	>=60	60	female	No	married	Yes	Illiterate	Yes	No		Disagree	Disagree	Disagree	Disagree	Disagree	Disagree	Disagree	Disagree	Disagree	Disagree	Disagree	Disagree		Reject	Adopt	Reject	Didn’t try	Adopt					0	0	0	0	0	0	0	0	0	0	1		0	0
1510		cairo	Middle	40-	42	male	No	married	Yes	Illiterate	Yes	Yes		Agree	Agree	Agree	Agree	Agree	Agree	Agree	Agree	Disagree	Disagree	Disagree	Disagree		Reject	Reject		Didn’t try	Didn’t try	Didn’t try	Adopt	Reject		1	0	0	0	1	1	0	3	42.8571	0	2		0	0
1511		cairo	Middle	30-	34	female	No	married	Yes	Illiterate	Yes	Yes		Agree	Agree	Agree	Agree	Agree	Disagree	Agree	Agree	Disagree	Disagree	Agree	Disagree		Reject	Reject	Adopt	Didn’t try	Didn’t try			Reject		1	1	0	0	1	1	0	4	57.1429	1	3		0	0
1512		cairo	Middle	40-	45	male	No	married	Yes	Read and write	Yes	Yes		Agree	Agree	Agree	Agree	Agree	Agree	Agree	Agree	Disagree	Disagree	Disagree	Agree		Reject	Reject		Didn’t try	Didn’t try	Didn’t try	Adopt	Adopt		1	1	0	1	1	0	0	4	57.1429	1	3		1	1
1513		cairo	Middle	30-	35	female	No	married	Yes	Read and write	Yes	Yes		Agree	Agree	Agree	Agree	Agree	Agree	Agree	Agree	Disagree	Agree	Agree	Agree		Reject	Reject	Adopt	Didn’t try	Didn’t try			Reject		1	1	0	1	1	1	0	5	71.4286	1	3		1	1
1514		cairo	Middle	40-	40	female	No	married	Yes	Secondary or Diploma	Yes	No		Agree	Agree	Disagree	Disagree	Disagree	Disagree	Disagree	Disagree	Agree	Agree	Agree	Disagree		Reject	Adopt	Adopt	Didn’t try	Adopt					1	0	0	1	0	0	1	3	42.8571	0	2		1	1
1515		cairo	Middle	<=19	17	male	Yes	single	No	Secondary or Diploma	No	Yes		Disagree	Agree	Agree	Agree	Disagree	Disagree	Agree	Agree	Agree	Disagree	Agree	Disagree		Reject	Reject		Didn’t try	Didn’t try	Didn’t try	Adopt	Adopt		1	1	0	1	1	0	0	4	57.1429	1	3		0	1
1516		cairo	Middle	<=19	15	male	Yes	single	No	Preparatory	No	No		Disagree	Agree	Agree	Disagree	Disagree	Disagree	Disagree	Disagree	Agree	Disagree	Disagree	Disagree		Reject	Reject		Didn’t try	Didn’t try	Didn’t try	Adopt			0	0	0	0	1	0	0	1	14.2857	0	1		0	1
1517		cairo	Middle	30-	39	female	No	married	Yes	Illiterate	Yes	Yes		Agree	Agree	Agree	Agree	Agree	Agree	Agree	Agree	Agree	Agree	Agree	Agree		Reject	Adopt	Reject	Didn’t try	Adopt			Adopt		1	0	0	1	1	1	0	4	57.1429	1	3		1	1
1518		cairo	Middle	<=19	12	female	Yes	single	No	Preparatory	No	No		Agree	Agree	Agree	Agree	Agree	Agree	Agree	Agree	Agree	Disagree	Agree	Agree		Reject	Reject	Reject		Try					1	1	1	1	1	1	1	7	100	1	4		1	1
1519		cairo	Middle	40-	40	male	No	married	Yes	Read and write	Yes	Yes		Agree	Agree	Agree	Agree	Agree	Disagree	Agree	Agree	Agree	Agree	Agree	Agree		Reject	Reject		Reject	Didn’t try	Didn’t try	Didn’t try	Adopt		1	0	0	1	0	0	0	2	28.5714	0	2		0	1
1520		cairo	Middle	30-	32	female	No	married	Yes	Preparatory	Yes	Yes		Agree	Agree	Disagree	Disagree	Agree	Agree	Agree	Disagree	Disagree	Agree	Agree	Agree		Reject	Adopt	Reject	Didn’t try	Adopt			Adopt		1	1	1	1	1	1	0	6	85.7143	1	4		1	1
1521		cairo	Middle	<=19	11	male	Yes	single	No	Primary	No	Yes		Agree	Agree	Agree	Agree	Agree	Agree	Agree	Agree	Agree	Disagree	Disagree	Disagree		Reject	Reject			Didn’t try	Didn’t try	Didn’t try	Reject		1	1	0	1	0	0	0	3	42.8571	0	2		1	1
1522		cairo	Middle	40-	40	male	No	married	Yes	Read and write	Yes	No		Agree	Agree	Disagree	Disagree	Disagree	Disagree	Disagree	Disagree	Disagree	Disagree	Disagree	Disagree		Adopt	Adopt		Adopt	Adopt	Try	Didn’t try			0	0	0	0	0	1	0	1	14.2857	0	1		0	1
1523		cairo	Middle	30-	30	female	No	married	Yes	Read and write	Yes	Yes		Agree	Agree	Disagree	Disagree	Disagree	Agree	Agree	Agree	Disagree	Disagree	Disagree	Disagree		Reject	Adopt	Reject	Didn’t try	Adopt			Reject		1	1	1	1	1	1	0	6	85.7143	1	4		0	0
1524		cairo	Middle	50-	55	female	No	widdow	No	Illiterate	No	No		Agree	Disagree	Disagree	Disagree	Disagree	Agree	Disagree	Disagree	Disagree	Disagree	Disagree	Disagree		Reject	Adopt	Reject	Didn’t try	Adopt					1	0	0	1	0	0	0	2	28.5714	0	2		1	1
1525		cairo	Middle	<=19	10	female	Yes	single	No	Primary	No	No		Disagree	Disagree	Disagree	Disagree	Disagree	Disagree	Agree	Disagree	Disagree	Disagree	Agree	Agree		Reject	Adopt	Reject		Adopt					1	0	0	0	0	1	0	2	28.5714	0	2		0	1
1526		cairo	Middle	40-	44	male	No	married	Yes	Illiterate	Yes	No		Disagree	Agree	Disagree	Disagree	Disagree	Disagree	Disagree	Disagree	Disagree	Disagree	Disagree	Disagree		Reject	Reject		Reject	Try	Try	Try			1	0	0	0	0	0	0	1	14.2857	0	1		0	1
1527		cairo	Middle	40-	40	female	No	married	Yes	Illiterate	Yes	No		Agree	Agree	Disagree	Disagree	Agree	Disagree	Disagree	Disagree	Disagree	Agree	Disagree	Disagree		Reject	Adopt	Adopt	Didn’t try	Adopt					1	0	0	1	1	1	0	4	57.1429	1	3		0	1
1528		cairo	Middle	30-	38	male	No	married	Yes	Illiterate	Yes	Yes		Agree	Agree	Agree	Agree	Agree	Agree	Agree	Agree	Agree	Disagree	Disagree	Disagree		Reject	Reject		Reject	Didn’t try	Didn’t try	Didn’t try	Reject		1	1	0	1	1	1	0	5	71.4286	1	3		0	1
1529		cairo	Middle	30-	36	female	No	married	Yes	Illiterate	Yes	Yes		Agree	Agree	Disagree	Disagree	Agree	Agree	Agree	Disagree	Disagree	Agree	Agree	Agree		Adopt	Reject	Adopt	Adopt	Didn’t try			Reject		1	1	0	1	1	1	0	5	71.4286	1	3		1	1
1530		cairo	Middle	<=19	14	male	Yes	single	No	Preparatory	No	No		Agree	Agree	Agree	Agree	Agree	Agree	Agree	Agree	Disagree	Disagree	Disagree	Disagree		Reject	Reject			Didn’t try	Didn’t try	Didn’t try			1	1	0	1	1	1	0	5	71.4286	1	3		0	1
1531		cairo	Middle	<=19	11	male	Yes	single	No	Primary	No	Yes		Disagree	Disagree	Agree	Disagree	Agree	Agree	Agree	Agree	Disagree	Disagree	Disagree	Disagree		Reject	Reject			Didn’t try	Didn’t try	Didn’t try	Adopt		1	1	0	1	1	1	0	5	71.4286	1	3		0	1
1532		cairo	Middle	30-	33	male	No	married	Yes	Illiterate	Yes	Yes		Disagree	Disagree	Agree	Disagree	Disagree	Agree	Agree	Agree	Disagree	Disagree	Agree	Agree		Reject	Reject		Didn’t try	Didn’t try	Didn’t try	Adopt	Adopt		1	0	0	1	0	1	0	3	42.8571	0	2		0	1
1533		cairo	Middle	20-	24	female	No	married	Yes	Illiterate	Yes	Yes		Agree	Agree	Agree	Disagree	Agree	Agree	Agree	Agree	Agree	Disagree	Agree	Agree		Reject	Reject	Adopt	Didn’t try	Didn’t try			Reject		1	1	1	1	0	1	1	6	85.7143	1	4		0	1
1534		cairo	Middle	>=60	65	female	No	widdow	No	Illiterate	No	No		Agree	Disagree	Agree	Agree	Agree	Agree	Agree	Agree	Agree	Disagree	Disagree	Disagree		Adopt	Adopt	Adopt	Adopt	Adopt					1	1	0	1	0	1	0	4	57.1429	1	3		1	0
1535		cairo	Middle	50-	55	male	No	married	Yes	Illiterate	Yes	Yes		Agree	Agree	Agree	Agree	Agree	Disagree	Agree	Agree	Disagree	Agree	Agree	Agree		Reject	Reject		Didn’t try	Try	Try	Adopt	Reject		1	1	1	1	0	1	0	5	71.4286	1	3		0	1
1536		cairo	Middle	40-	44	female	No	married	Yes	Illiterate	Yes	Yes		Disagree	Disagree	Disagree	Disagree	Disagree	Disagree	Disagree	Disagree	Disagree	Disagree	Disagree	Disagree		Adopt	Adopt	Adopt	Adopt	Adopt			Adopt		0	0	0	0	0	0	0	0	0	0	1		0	0
1537		cairo	Middle	<=19	15	male	Yes	single	No	Preparatory	No	No		Disagree	Disagree	Agree	Disagree	Disagree	Disagree	Disagree	Disagree	Disagree	Agree	Disagree	Disagree		Reject	Reject		Didn’t try	Try	Try	Try			0	0	0	1	0	0	0	1	14.2857	0	1		0	0
1538		cairo	Middle	<=19	13	male	Yes	single	No	Primary	No	No		Disagree	Agree	Disagree	Disagree	Disagree	Disagree	Disagree	Disagree	Agree	Disagree	Disagree	Disagree		Reject	Reject			Try	Try	Didn’t try			0	0	0	1	1	1	0	3	42.8571	0	2		0	0
1539		cairo	Middle	20-	22	male	No	married	Yes	Illiterate	Yes	No		Agree	Agree	Agree	Disagree	Agree	Disagree	Agree	Agree	Agree	Disagree	Agree	Agree		Reject	Reject		Didn’t try	Didn’t try	Didn’t try	Adopt			1	1	0	1	1	1	0	5	71.4286	1	3		1	1
1540		cairo	Middle	<=19	19	female	Yes	married	Yes	Illiterate	Yes	Yes		Agree	Agree	Disagree	Disagree	Disagree	Disagree	Disagree	Disagree	Disagree	Disagree	Agree	Agree		Adopt	Adopt	Adopt	Adopt	Adopt			Adopt		0	1	0	1	0	1	0	3	42.8571	0	2		0	1
1541		cairo	Middle	20-	21	female	No	married	Yes	Illiterate	Yes	Yes		Agree	Agree	Agree	Disagree	Agree	Agree	Agree	Agree	Agree	Disagree	Agree	Agree		Adopt	Reject	Reject	Adopt	Try			Adopt		1	0	0	1	1	1	0	4	57.1429	1	3		0	1
1542		cairo	Middle	30-	31	male	No	married	Yes	Illiterate	Yes	No		Agree	Disagree	Disagree	Disagree	Disagree	Disagree	Agree	Agree	Disagree	Disagree	Disagree	Disagree		Adopt	Reject		Adopt	Didn’t try	Didn’t try	Adopt			1	1	1	1	0	0	0	4	57.1429	1	3		1	1
1543		cairo	Middle	20-	24	female	No	married	Yes	Illiterate	Yes	No		Agree	Agree	Agree	Agree	Agree	Agree	Agree	Agree	Agree	Disagree	Agree	Agree		Adopt	Reject	Adopt	Adopt	Didn’t try					1	0	0	1	0	1	1	4	57.1429	1	3		1	1
1544		cairo	Middle	40-	48	male	No	married	Yes	Illiterate	Yes	No		Agree	Agree	Disagree	Agree	Disagree	Disagree	Disagree	Disagree	Disagree	Disagree	Disagree	Disagree		Reject	Reject		Didn’t try	Try	Try	Adopt			1	0	0	0	0	0	0	1	14.2857	0	1		0	0
1545		cairo	Middle	40-	41	female	No	married	Yes	Read and write	Yes	Yes		Agree	Agree	Disagree	Disagree	Disagree	Agree	Agree	Disagree	Agree	Disagree	Disagree	Disagree		Adopt	Adopt	Reject	Adopt	Adopt			Try		1	1	1	1	0	1	0	5	71.4286	1	3		1	1
1546		cairo	Middle	20-	22	male	No	single	No	Primary	No	Yes		Agree	Agree	Agree	Agree	Agree	Agree	Agree	Agree	Disagree	Disagree	Disagree	Disagree		Reject	Reject		Try	Try	Try	Try	Try		1	1	0	1	0	1	0	4	57.1429	1	3		1	1
1547		cairo	Middle	20-	20	female	No	single	No	Primary	No	Yes		Agree	Agree	Disagree	Agree	Disagree	Agree	Disagree	Agree	Agree	Disagree	Disagree	Disagree		Reject	Adopt	Try	Didn’t try	Adopt			Reject		0	0	0	1	1	1	0	3	42.8571	0	2		1	0
1548		cairo	Middle	>=60	61	male	No	married	Yes	Illiterate	Yes	Yes		Agree	Agree	Agree	Disagree	Agree	Agree	Agree	Agree	Disagree	Agree	Agree	Agree		Reject	Reject		Didn’t try	Try	Try	Adopt	Adopt		1	1	0	1	1	1	0	5	71.4286	1	3		1	1
1549		cairo	Middle	50-	50	female	No	married	Yes	Illiterate	Yes	No		Agree	Disagree	Agree	Disagree	Agree	Agree	Agree	Disagree	Disagree	Disagree	Agree	Agree		Reject	Reject	Adopt	Didn’t try	Try					1	1	1	1	1	1	1	7	100	1	4		1	1
1550		cairo	Middle	>=60	61	male	No	married	Yes	Illiterate	Yes	Yes		Agree	Agree	Agree	Agree	Agree	Agree	Agree	Agree	Agree	Agree	Agree	Agree		Reject	Reject		Didn’t try	Try	Try	Adopt	Try		1	1	0	1	1	1	0	5	71.4286	1	3		1	1
1551		cairo	Middle	50-	55	female	No	married	Yes	Illiterate	Yes	Yes		Agree	Agree	Agree	Agree	Agree	Agree	Agree	Agree	Agree	Agree	Agree	Agree		Reject	Reject	Try	Didn’t try	Try			Adopt		1	1	1	1	1	1	0	6	85.7143	1	4		1	1
1552		cairo	Middle	20-	27	male	No	single	No	Illiterate	No	Yes		Agree	Agree	Agree	Agree	Agree	Agree	Agree	Agree	Agree	Agree	Agree	Agree		Reject	Reject		Didn’t try	Didn’t try	Didn’t try	Adopt	Reject		1	1	1	1	0	1	1	6	85.7143	1	4		1	1
1553		cairo	Middle	30-	35	male	No	married	Yes	Primary	Yes	No		Agree	Agree	Agree	Disagree	Disagree	Disagree	Agree	Agree	Disagree	Disagree	Agree	Disagree		Reject	Reject		Didn’t try	Try	Try	Adopt			1	1	0	1	1	1	0	5	71.4286	1	3		0	1
1554		cairo	Middle	20-	27	female	No	married	Yes	Read and write	Yes	No		Agree	Agree	Agree	Agree	Agree	Agree	Agree	Agree	Agree	Agree	Agree	Agree		Reject	Reject	Adopt	Didn’t try	Didn’t try					1	1	0	1	1	1	0	5	71.4286	1	3		1	1
1555		cairo	Middle	40-	49	female	No	widdow	No	Illiterate	No	No		Agree	Agree	Agree	Agree	Agree	Disagree	Agree	Agree	Agree	Disagree	Agree	Agree		Adopt	Reject	Reject	Adopt	Try					1	1	0	1	1	1	0	5	71.4286	1	3		1	1
1556		cairo	Middle	<=19	16	female	Yes	single	No	Primary	No	No		Agree	Agree	Agree	Disagree	Disagree	Disagree	Agree	Agree	Disagree	Disagree	Agree	Agree		Reject	Reject	Reject	Didn’t try	Didn’t try					1	1	1	1	0	1	0	5	71.4286	1	3		1	1
1557		cairo	Middle	40-	43	female	No	married	Yes	Illiterate	Yes	Yes		Agree	Disagree	Disagree	Disagree	Disagree	Agree	Agree	Agree	Disagree	Disagree	Disagree	Disagree		Reject	Reject	Reject	Didn’t try	Try			Adopt		1	1	0	1	1	1	1	6	85.7143	1	4		1	1
1558		cairo	Middle	<=19	14	female	Yes	single	No	Primary	No	No		Agree	Agree	Agree	Agree	Agree	Agree	Agree	Agree	Agree	Agree	Agree	Agree		Reject	Reject	Reject		Try					1	1	1	1	1	1	1	7	100	1	4		1	1
1559		cairo	Middle	40-	46	female	No	married	Yes	Read and write	Yes	No		Agree	Agree	Agree	Disagree	Agree	Agree	Agree	Agree	Disagree	Agree	Agree	Agree		Reject	Reject	Reject	Didn’t try	Try					1	1	1	1	1	1	0	6	85.7143	1	4		1	1
1560		cairo	Middle	20-	24	male	No	single	No	Read and write	No	No		Agree	Disagree	Disagree	Disagree	Disagree	Disagree	Disagree	Disagree	Disagree	Disagree	Disagree	Disagree		Reject	Reject		Didn’t try	Didn’t try	Didn’t try	Adopt			1	0	1	1	1	0	0	4	57.1429	1	3		1	1
1561		cairo	Middle	<=19	15	male	Yes	single	No	Preparatory	No	No		Agree	Agree	Disagree	Agree	Disagree	Disagree	Agree	Agree	Disagree	Agree	Agree	Disagree		Reject	Reject		Didn’t try	Didn’t try	Adopt	Didn’t try			1	0	1	1	1	0	0	4	57.1429	1	3		1	0
1562		cairo	Middle	50-	59	female	No	widdow	No	Secondary or Diploma	No	Yes		Disagree	Disagree	Disagree	Disagree	Disagree	Agree	Disagree	Disagree	Agree	Disagree	Agree	Agree		Adopt	Reject	Adopt	Adopt	Didn’t try			Adopt		1	1	1	1	0	0	0	4	57.1429	1	3		1	1
1563		cairo	Middle	30-	32	male	No	single	No	University or more	No	Yes		Disagree	Disagree	Disagree	Disagree	Disagree	Disagree	Disagree	Disagree	Disagree	Disagree	Agree	Disagree		Reject	Reject		Didn’t try	Reject	Didn’t try	Adopt	Reject		1	1	1	1	1	0	0	5	71.4286	1	3		1	1
1564		cairo	Middle	>=60	70	male	No	married	Yes	University or more	Yes	Yes		Agree	Agree	Disagree	Disagree	Disagree	Agree	Agree	Disagree	Agree	Agree	Disagree	Disagree		Reject	Reject		Try	Didn’t try	Reject	Adopt	Adopt		1	1	0	1	1	0	0	4	57.1429	1	3		1	0
1565		cairo	Middle	>=60	70	female	No	married	Yes	University or more	Yes	No		Agree	Agree	Agree	Agree	Agree	Agree	Agree	Disagree	Disagree	Disagree	Disagree	Disagree		Reject	Reject	Adopt	Didn’t try	Didn’t try					1	1	1	0	1	1	0	5	71.4286	1	3		1	0
1566		cairo	Middle	>=60	71	male	No	married	Yes	University or more	Yes	Yes		Disagree	Disagree	Disagree	Disagree	Agree	Agree	Agree	Disagree	Agree	Disagree	Agree	Agree		Reject	Reject		Reject	Didn’t try	Didn’t try	Reject	Adopt		1	0	1	1	1	1	0	5	71.4286	1	3		1	1
1567		cairo	Middle	>=60	64	female	No	married	Yes	University or more	Yes	No		Agree	Agree	Disagree	Disagree	Agree	Agree	Agree	Disagree	Agree	Disagree	Agree	Agree		Adopt	Adopt	Adopt	Adopt	Adopt					1	1	1	1	0	1	0	5	71.4286	1	3		1	1
1568		cairo	Middle	>=60	72	male	No	married	Yes	University or more	Yes	Yes		Disagree	Agree	Disagree	Disagree	Disagree	Disagree	Disagree	Disagree	Disagree	Agree	Agree	Disagree		Adopt	Reject		Adopt	Didn’t try	Didn’t try	Adopt	Adopt		1	1	1	1	0	1	0	5	71.4286	1	3		0	1
1569		cairo	Middle	>=60	65	female	No	married	Yes	University or more	Yes	Yes		Agree	Agree	Disagree	Disagree	Agree	Agree	Agree	Disagree	Disagree	Disagree	Disagree	Disagree		Adopt	Adopt	Reject	Adopt	Adopt			Try		1	1	1	1	1	1	1	7	100	1	4		1	1
1570		cairo	Middle	40-	42	female	No	widdow	No	Secondary or Diploma	No	Yes		Agree	Disagree	Disagree	Disagree	Agree	Disagree	Disagree	Disagree	Agree	Disagree	Disagree	Disagree		Adopt	Adopt	Reject	Adopt	Adopt			Adopt		1	0	0	1	1	0	0	3	42.8571	0	2		1	1
1571		cairo	Middle	20-	20	female	No	single	No	University or more	No	No		Agree	Agree	Disagree	Disagree	Agree	Agree	Agree	Agree	Disagree	Disagree	Disagree	Disagree		Adopt	Adopt	Reject	Adopt	Adopt					1	1	1	1	1	1	0	6	85.7143	1	4		1	1
1572		cairo	Middle	<=19	16	female	Yes	single	No	Secondary or Diploma	No	No		Disagree	Agree	Disagree	Disagree	Agree	Disagree	Disagree	Disagree	Disagree	Disagree	Disagree	Disagree		Adopt	Adopt	Reject	Adopt	Adopt					0	1	0	1	1	1	0	4	57.1429	1	3		1	1
1573		cairo	Middle	50-	57	female	No	married	Yes	University or more	Yes	Yes		Disagree	Disagree	Disagree	Disagree	Disagree	Agree	Disagree	Disagree	Agree	Disagree	Disagree	Disagree		Reject	Reject	Adopt	Didn’t try	Didn’t try			Reject		1	1	1	1	1	1	1	7	100	1	4		0	1
1574		cairo	Middle	<=19	19	male	Yes	single	No	University or more	No	No		Disagree	Agree	Agree	Disagree	Disagree	Disagree	Agree	Disagree	Disagree	Disagree	Agree	Disagree		Reject	Reject		Didn’t try	Didn’t try	Didn’t try	Adopt			1	1	1	1	1	1	0	6	85.7143	1	4		1	1
1575		cairo	Middle	40-	41	female	No	married	Yes	Secondary or Diploma	Yes	No		Agree	Disagree	Disagree	Disagree	Disagree	Disagree	Agree	Disagree	Disagree	Agree	Disagree	Disagree		Reject	Reject	Reject	Try	Reject					1	1	0	1	0	1	0	4	57.1429	1	3		1	1
1576		cairo	Middle	30-	38	male	No	married	Yes	University or more	Yes	Yes		Disagree	Disagree	Agree	Disagree	Agree	Disagree	Agree	Disagree	Disagree	Disagree	Agree	Disagree		Reject	Reject		Didn’t try	Reject	Didn’t try	Adopt	Adopt		1	1	0	0	1	1	0	4	57.1429	1	3		1	1
1577		cairo	Middle	30-	39	female	No	married	Yes	University or more	Yes	No		Agree	Agree	Agree	Agree	Disagree	Agree	Agree	Agree	Disagree	Agree	Disagree	Disagree		Reject	Reject	Reject	Didn’t try	Didn’t try					1	0	0	1	1	1	0	4	57.1429	1	3		1	1
1578		cairo	Middle	30-	34	female	No	married	Yes	Secondary or Diploma	Yes	Yes		Agree	Agree	Agree	Disagree	Disagree	Agree	Agree	Disagree	Disagree	Disagree	Agree	Disagree		Adopt	Adopt	Reject	Adopt	Adopt			Reject		1	1	0	0	1	1	0	4	57.1429	1	3		1	1
1579		cairo	Middle	<=19	16	male	Yes	single	No	Secondary or Diploma	No	Yes		Disagree	Disagree	Disagree	Disagree	Disagree	Disagree	Disagree	Disagree	Disagree	Disagree	Disagree	Disagree		Adopt	Adopt		Adopt	Adopt	Didn’t try	Didn’t try	Adopt		0	0	0	0	1	1	0	2	28.5714	0	2		1	1
1580		cairo	Middle	<=19	14	male	Yes	single	No	Preparatory	No	No		Agree	Agree	Agree	Agree	Agree	Agree	Disagree	Disagree	Disagree	Disagree	Disagree	Disagree		Reject	Reject			Didn’t try	Didn’t try	Reject			0	0	1	0	1	1	0	3	42.8571	0	2		0	0
1581		cairo	Middle	50-	50	male	No	married	Yes	Secondary or Diploma	Yes	Yes		Agree	Agree	Disagree	Disagree	Disagree	Disagree	Agree	Disagree	Disagree	Disagree	Agree	Disagree		Reject	Reject		Didn’t try	Try	Try	Adopt	Adopt		1	1	1	1	0	0	0	4	57.1429	1	3		1	0
1582		cairo	Middle	50-	52	female	No	married	Yes	University or more	Yes	No		Disagree	Disagree	Disagree	Disagree	Agree	Agree	Disagree	Disagree	Disagree	Disagree	Agree	Disagree		Reject	Reject	Reject	Didn’t try	Reject					1	1	1	1	1	1	0	6	85.7143	1	4		1	1
1583		cairo	Middle	20-	26	female	No	single	No	University or more	No	No		Agree	Agree	Disagree	Disagree	Agree	Agree	Agree	Agree	Disagree	Disagree	Agree	Agree		Reject	Reject	Reject	Try	Didn’t try					1	1	1	1	1	1	1	7	100	1	4		0	1
1584		cairo	Middle	>=60	62	male	No	married	Yes	University or more	Yes	Yes		Agree	Disagree	Disagree	Agree	Disagree	Disagree	Disagree	Disagree	Disagree	Agree	Agree	Agree		Reject	Reject		Didn’t try	Try	Try	Didn’t try	Adopt		1	1	0	0	1	1	0	4	57.1429	1	3		1	1
1585		cairo	Middle	>=60	62	female	No	married	Yes	University or more	Yes	No		Disagree	Agree	Agree	Agree	Agree	Agree	Agree	Agree	Disagree	Agree	Agree	Agree		Reject	Reject	Reject	Didn’t try	Try					1	1	1	0	1	1	0	5	71.4286	1	3		1	1
1586		cairo	Middle	>=60	71	male	No	married	Yes	University or more	Yes	No		Agree	Agree	Agree	Disagree	Agree	Agree	Agree	Agree	Agree	Agree	Agree	Agree		Reject	Reject		Try	Didn’t try	Reject	Adopt			1	1	1	1	0	1	1	6	85.7143	1	4		1	1
1587		cairo	Middle	>=60	66	female	No	married	Yes	University or more	Yes	Yes		Disagree	Agree	Disagree	Disagree	Agree	Agree	Agree	Disagree	Disagree	Disagree	Disagree	Disagree		Adopt	Adopt	Reject	Adopt	Adopt			Reject		1	1	1	1	1	1	1	7	100	1	4		1	1
1588		cairo	Middle	>=60	67	male	No	married	Yes	University or more	Yes	Yes		Disagree	Disagree	Disagree	Disagree	Agree	Agree	Disagree	Disagree	Disagree	Disagree	Disagree	Disagree		Reject	Reject		Didn’t try	Didn’t try	Didn’t try	Adopt	Reject		1	1	1	1	0	1	1	6	85.7143	1	4		1	1
1589		cairo	Middle	>=60	64	female	No	married	Yes	University or more	Yes	Yes		Disagree	Disagree	Disagree	Disagree	Agree	Agree	Disagree	Disagree	Disagree	Disagree	Disagree	Disagree		Reject	Reject	Adopt	Didn’t try	Didn’t try			Adopt		1	1	1	1	0	1	0	5	71.4286	1	3		1	1
1590		cairo	Middle	30-	32	male	No	single	No	University or more	No	Yes		Disagree	Disagree	Disagree	Disagree	Disagree	Disagree	Disagree	Disagree	Disagree	Disagree	Agree	Disagree		Adopt	Adopt		Adopt	Adopt	Didn’t try	Adopt	Reject		1	1	1	1	0	1	0	5	71.4286	1	3		1	0
1591		cairo	Middle	50-	58	female	No	widdow	No	University or more	No	No		Disagree	Disagree	Disagree	Disagree	Agree	Agree	Disagree	Disagree	Disagree	Disagree	Disagree	Agree		Adopt	Reject	Adopt	Adopt	Didn’t try					1	1	0	1	1	1	0	5	71.4286	1	3		1	1
1592		cairo	Middle	30-	31	female	No	single	No	University or more	No	Yes		Disagree	Disagree	Disagree	Disagree	Disagree	Disagree	Disagree	Disagree	Disagree	Disagree	Disagree	Disagree		Reject	Reject	Adopt	Didn’t try	Didn’t try			Reject		0	0	0	1	0	0	0	1	14.2857	0	1		0	1
1593		cairo	Middle	>=60	66	male	No	married	Yes	University or more	Yes	No		Disagree	Disagree	Disagree	Disagree	Agree	Disagree	Disagree	Disagree	Disagree	Disagree	Agree	Disagree		Try	Try		Didn’t try	Try	Try	Didn’t try			1	1	1	0	0	1	0	4	57.1429	1	3		1	1
1594		cairo	Middle	>=60	62	female	No	married	Yes	University or more	Yes	Yes		Disagree	Disagree	Agree	Disagree	Agree	Disagree	Disagree	Disagree	Disagree	Disagree	Agree	Disagree		Reject	Reject	Adopt	Didn’t try	Didn’t try			Adopt		1	1	1	1	0	1	0	5	71.4286	1	3		1	1
1595		cairo	Middle	30-	34	male	No	single	No	University or more	No	No		Disagree	Disagree	Disagree	Disagree	Agree	Disagree	Disagree	Disagree	Disagree	Disagree	Agree	Disagree		Reject	Reject		Didn’t try	Try	Try	Didn’t try			1	1	1	0	0	1	0	4	57.1429	1	3		0	0
1596		cairo	Middle	20-	25	female	No	single	No	University or more	No	Yes		Disagree	Disagree	Disagree	Disagree	Agree	Disagree	Disagree	Disagree	Disagree	Disagree	Disagree	Disagree		Reject	Reject	Reject	Try	Didn’t try			Adopt		1	1	1	1	0	1	0	5	71.4286	1	3		1	1
1597		cairo	Middle	50-	52	male	No	married	Yes	University or more	Yes	No		Disagree	Disagree	Disagree	Disagree	Disagree	Agree	Disagree	Disagree	Disagree	Disagree	Disagree	Disagree		Adopt	Adopt		Adopt	Adopt	Didn’t try	Didn’t try			1	1	1	1	0	1	0	5	71.4286	1	3		1	1
1598		cairo	Middle	20-	20	female	No	single	No	University or more	No	Yes		Disagree	Disagree	Disagree	Disagree	Disagree	Disagree	Disagree	Disagree	Disagree	Disagree	Disagree	Disagree		Reject	Reject	Try	Didn’t try	Didn’t try			Adopt		0	0	0	0	0	1	0	1	14.2857	0	1		1	1
1599		cairo	Middle	<=19	16	female	Yes	single	No	Secondary or Diploma	No	No		Disagree	Disagree	Disagree	Disagree	Disagree	Disagree	Disagree	Disagree	Disagree	Disagree	Disagree	Disagree		Reject	Reject	Try	Didn’t try	Didn’t try					1	0	0	0	0	1	0	2	28.5714	0	2		1	1
1600		cairo	Middle	>=60	68	male	No	married	Yes	University or more	Yes	Yes		Agree	Agree	Disagree	Disagree	Agree	Disagree	Disagree	Disagree	Disagree	Disagree	Agree	Disagree		Reject	Reject		Didn’t try	Didn’t try	Didn’t try	Adopt	Adopt		1	1	1	1	0	1	0	5	71.4286	1	3		1	1
1601		cairo	Middle	50-	58	female	No	married	Yes	Secondary or Diploma	Yes	Yes		Disagree	Disagree	Agree	Disagree	Agree	Disagree	Agree	Agree	Disagree	Disagree	Disagree	Disagree		Reject	Reject	Adopt	Didn’t try	Didn’t try			Adopt		1	1	1	1	0	1	0	5	71.4286	1	3		1	1
1602		cairo	Middle	<=19	14	female	Yes	single	No	Preparatory	No	No		Agree	Agree	Agree	Agree	Disagree	Disagree	Agree	Agree	Disagree	Disagree	Disagree	Disagree		Adopt	Adopt	Adopt		Adopt					1	1	0	1	1	1	0	5	71.4286	1	3		0	1
1603		cairo	Middle	>=60	65	male	No	married	Yes	University or more	Yes	Yes		Disagree	Disagree	Disagree	Disagree	Disagree	Agree	Disagree	Disagree	Disagree	Agree	Disagree	Disagree		Reject	Reject		Didn’t try	Didn’t try	Didn’t try	Adopt	Adopt		1	1	1	1	0	1	0	5	71.4286	1	3		1	1
1604		cairo	Middle	50-	56	female	No	married	Yes	University or more	Yes	Yes		Disagree	Agree	Disagree	Agree	Disagree	Agree	Agree	Disagree	Agree	Agree	Disagree	Disagree		Reject	Adopt	Adopt	Didn’t try	Adopt			Adopt		1	1	1	1	0	1	0	5	71.4286	1	3		1	1
1605		cairo	Middle	20-	29	female	No	single	No	University or more	No	Yes		Disagree	Agree	Agree	Agree	Disagree	Agree	Agree	Disagree	Disagree	Disagree	Disagree	Disagree		Adopt	Adopt	Adopt	Adopt	Adopt			Adopt		1	1	1	1	0	1	0	5	71.4286	1	3		1	0
1606		cairo	Middle	>=60	61	male	No	married	Yes	Secondary or Diploma	Yes	Yes		Disagree	Disagree	Disagree	Disagree	Disagree	Agree	Disagree	Disagree	Disagree	Disagree	Disagree	Disagree		Reject	Reject		Didn’t try	Didn’t try	Didn’t try	Adopt	Adopt		1	1	1	1	1	1	0	6	85.7143	1	4		1	1
1607		cairo	Middle	20-	25	male	No	single	No	University or more	No	Yes		Disagree	Disagree	Disagree	Disagree	Disagree	Agree	Disagree	Disagree	Disagree	Disagree	Disagree	Disagree		Reject	Adopt		Didn’t try	Adopt	Didn’t try	Adopt	Reject		1	1	1	1	1	1	0	6	85.7143	1	4		1	1
1608		cairo	Middle	50-	57	female	No	married	Yes	Secondary or Diploma	Yes	Yes		Disagree	Disagree	Disagree	Disagree	Disagree	Disagree	Disagree	Disagree	Disagree	Agree	Agree	Disagree		Reject	Reject	Adopt	Didn’t try	Didn’t try			Adopt		1	1	1	1	1	1	0	6	85.7143	1	4		1	1
1609		cairo	Middle	20-	23	female	No	single	No	University or more	No	No		Disagree	Agree	Disagree	Disagree	Agree	Agree	Disagree	Disagree	Disagree	Agree	Disagree	Disagree		Reject	Reject	Adopt	Didn’t try	Didn’t try					1	1	1	1	1	1	0	6	85.7143	1	4		1	1
1610		cairo	Middle	>=60	69	male	No	married	Yes	University or more	Yes	Yes		Disagree	Disagree	Disagree	Disagree	Disagree	Disagree	Disagree	Disagree	Disagree	Disagree	Agree	Agree		Reject	Reject		Try	Didn’t try	Reject	Adopt	Adopt		1	1	1	1	0	1	1	6	85.7143	1	4		1	1
1611		cairo	Middle	20-	27	male	No	single	No	University or more	No	Yes		Disagree	Disagree	Disagree	Disagree	Disagree	Disagree	Disagree	Disagree	Disagree	Agree	Agree	Agree		Reject	Reject		Try	Reject	Reject	Adopt	Adopt		1	1	1	1	0	1	0	5	71.4286	1	3		1	1
[truncated: 2,169 more rows]
[truncated: 55 more columns]
